# Supplementary material for: Retinal texture biomarkers may help to discriminate between Alzheimer’s, Parkinson’s, and healthy controls
Source: PLoS One. 2019 Jun 21;14(6):e0218826. doi: 10.1371/journal.pone.0218826 (PMC6588252; doi:10.1371/journal.pone.0218826)
Supplement: S1 File — (XLSX) [file pone.0218826.s006.xlsx]

## Sheet: Thickness
Group	Subject	Eye	Central	InnerNasal	InnerInf	InnerTemp	InnerSup	OuterNasal	OuterInf	OuterTemp	OuterSup
HC	1	OS	289.14	317.81	312.57	316.56	310.46	270.55	253.76	263.82	257.38
HC	2	OD	248.15	315.8	315.52	307.41	307.59	283.11	261.89	253.53	268.5
HC	2	OS	256.06	316.18	316.94	305.47	310.81	285.92	263.17	256.18	263.74
HC	3	OS	237.79	312.9	308.64	304.53	313.45	279.47	252.56	250.97	266.89
HC	3	OD	242.55	314.37	312.84	304.92	310.57	282.39	249.33	247.78	261.8
HC	4	OD	244.88	349.21	344.87	335.9	350.61	334.1	284.26	284.74	311.71
HC	4	OS	248.52	358.69	350.66	330.67	349.64	331.77	287.85	294.62	321.26
HC	5	OD	297.06	343.67	330.52	322.88	334.48	294.61	263.97	263.57	274.28
HC	5	OS	296.91	342.3	326.34	323.39	335.19	292.98	263.73	264.61	277.69
HC	6	OS	258.91	341.17	344.45	331.95	342.92	309.92	274.62	281.34	296.43
HC	6	OD	275.21	332.01	334.41	323.96	332.93	305.08	279.47	282.33	288.83
HC	7	OD	247.1	303.68	295.74	298.73	306.16	265.8	245.21	248.97	254.98
HC	7	OS	248.85	307.8	297.02	297.9	309.16	263.53	241.43	250.8	262.17
HC	8	OS	249.84	318.03	314.24	300.36	317.69	292.99	266.78	259.53	278.12
HC	8	OD	256.72	322.95	320.64	310.84	324.78	304.64	271.07	263.9	284.05
HC	9	OS	256.08	322.41	325.81	315.31	326.56	294.45	267.12	269.16	283.11
HC	9	OD	304.16	337.66	356.46	363.91	345.88	318.24	300.09	325.5	311.94
HC	10	OD	274.19	328.9	319.1	312.14	323.95	286.97	268.24	259.5	269.51
HC	10	OS	280.16	323.95	322.04	304.78	316.39	276.52	263.18	254.84	273.3
HC	11	OD	254.41	307.59	298.71	285.47	291.54	278.17	253.55	241.93	255.22
HC	11	OS	251.34	305.03	287.77	279.71	287.18	273.1	252.16	244.56	246.98
HC	12	OD	233.87	314.29	318.53	311.52	314.49	273.77	256.6	254.33	262.63
HC	12	OS	235.73	316.3	314.44	307.23	306.17	267.93	251.03	255.82	261.89
HC	13	OS	258.76	329.07	325.06	313.21	327	305.01	264.12	268.89	284.69
HC	13	OD	256.78	327.54	322.54	316	325.16	307.24	266.45	268.89	281.38
HC	14	OD	260.79	340.24	329.66	318.52	333.59	304.7	267.13	259.92	278.07
HC	14	OS	274.21	351.12	344.46	328.24	343.54	308.47	265.99	268.73	290.4
HC	15	OS	268.11	314.84	314.41	308.17	314.94	267.13	247.02	255.71	266
HC	15	OD	256.25	315.41	314.93	307.11	310.66	273.31	254.72	252.54	268.72
HC	16	OS	225.56	299.1	299.67	292.82	305.42	281.01	254.57	246.14	270.47
HC	16	OD	228.44	296.64	299.04	293.15	304.76	276.17	250.11	242.52	261.32
HC	17	OD	240.99	308.38	302.86	295.52	306.41	284.57	245.09	241.49	266.58
HC	17	OS	238.02	313.88	308.43	296.33	307.63	283.49	243.52	243.71	269.93
HC	18	OS	234.83	304.11	306.43	296.31	302.72	278.04	258.19	249.83	269.64
HC	18	OD	232.79	308.61	305.4	299.8	307.41	277.36	257.99	251.16	265.47
HC	19	OS	262.45	326.75	314.14	315.42	327.15	284.8	251.76	249.7	265.26
HC	19	OD	271.24	327.77	319.55	317.74	327.16	287.09	248.21	252	265.02
HC	20	OS	251.56	329.07	332.9	316.09	333.55	309.52	273.1	264.28	280.54
HC	20	OD	241.48	322.58	321.11	309.11	326.36	303.47	274.01	262.29	274.87
HC	21	OD	272.46	328.26	318.9	308.65	320.93	287.89	258.62	254.64	266.87
HC	21	OS	272.57	329.6	319.91	311.67	325.7	294.08	256.14	256.16	275.14
HC	22	OD	297.73	380.82	368.54	361.19	375.21	337.13	302.88	293.31	316.8
HC	22	OS	294.88	380.62	371.88	363.47	380.52	342.45	304.91	296.38	321.5
HC	23	OD	265.58	331.57	324.21	313.89	326.5	296.85	274.54	268.12	280.68
HC	23	OS	274.44	337.9	330.55	318.67	330.07	306.42	274.13	265.4	282.96
HC	24	OS	279.33	358.65	350.6	348.48	356.81	306.97	272.05	279.67	293.56
HC	24	OD	277.88	357.6	349.04	346.37	355.49	304.69	263.2	278.75	290.03
HC	25	OD	235.26	330.01	331.86	322.86	336.45	313.95	278.13	274.96	299.72
HC	25	OS	234.74	333.03	325.13	316.75	336.1	314.49	290.51	273.99	297.6
HC	26	OD	246.98	325.3	333.88	329.47	341.29	296.1	276.73	269.05	272.33
HC	26	OS	246.82	340.96	339.72	326.38	349.21	308.06	265.9	267.48	283.69
HC	27	OD	251.1	304.54	299.05	285.12	300.19	273.98	243.95	236.79	259.54
HC	27	OS	246.14	298.07	290.67	280.54	301.52	268.74	244.45	237.01	248.24
AD	28	OD	241.68	315.75	314.47	308.94	319.46	296.48	263.97	263.33	275.84
AD	28	OS	240.24	326.28	325.45	312.73	325.85	299.88	272.23	265.78	278.56
AD	29	OD	254.72	338.21	353.86	321.39	344	319.73	280.66	269.55	290.62
AD	29	OS	257.15	341.23	327.77	306.63	340.44	316.41	269.08	253.42	280.22
AD	30	OD	258.49	319.48	312.54	305	318.19	295.49	264.96	253.27	274.39
AD	30	OS	257.42	320.41	312.49	306.66	319.23	296.72	263.06	253.75	274.33
AD	31	OD	276.53	337.78	334.96	321.5	335.52	312.12	281.16	276.96	296.26
AD	31	OS	279.37	338.89	335	316.46	336.61	310.33	269.81	273.31	287.5
AD	32	OD	248.32	313.79	310.25	298.09	307.69	280.23	258.4	252.71	264.15
AD	32	OS	242.73	309.89	309.34	299.63	309.53	275.66	255.57	255.72	264.77
AD	33	OD	241.92	300.16	296.61	288.38	300.29	275.29	247.57	244.95	260.93
AD	33	OS	241.87	304.32	297.67	286.51	302.76	278.55	241.84	243.89	260.43
AD	34	OD	247.06	319.38	322.41	318.71	330.72	307.7	280.67	271.72	289.81
AD	34	OS	249.52	322.11	320.61	316.34	328.66	297.09	269.63	272.16	287.01
AD	35	OD	220.37	276.61	275.63	269.91	278.88	262.06	240.7	236.8	249.04
AD	35	OS	230.78	286.14	286.8	277.96	287.94	267.61	241.09	236.57	251.21
AD	36	OD	235.47	320.51	320.22	303.69	319.72	291.04	270.94	265.08	283.81
AD	36	OS	246.43	327.71	326.12	306.59	327.91	292.22	270.54	271.84	292.96
AD	37	OD	236.02	289.01	290.3	281.13	292.12	278.4	257.13	240.34	264.83
AD	37	OS	234.66	286.65	287.81	276.19	288.39	273.14	252.44	235.64	258.97
AD	38	OD	253.66	334.78	332.03	326.56	333.32	295.51	260.64	263.93	275.71
AD	38	OS	261.38	333.34	327.99	323.89	331.5	293.84	260.7	260.13	276.72
AD	39	OD	263.72	316.39	308.15	305.18	310.09	277.51	252.89	257.38	264.88
AD	39	OS	262.3	315.37	308.82	309.63	311.89	283.19	259.06	260.9	263.75
AD	40	OD	253.35	319.85	311.23	301.59	316.58	286.72	247.95	244.24	263.15
AD	40	OS	240.49	320.64	309.32	300.54	314.85	280.42	245.18	249.38	266.34
AD	41	OD	263.58	313.18	313.88	304.13	320.42	286.21	258.47	255	273.54
AD	41	OS	258.47	313.83	306.73	304.1	313.04	284.07	256.09	259.69	276.53
AD	42	OD	235.77	297.97	294.32	286.8	298.1	264.51	237.98	238.6	248.56
AD	42	OS	242.16	302.13	295.58	288.41	299.75	264.16	238.71	241.38	250.48
AD	43	OD	282.03	337.74	332.71	322.11	342.32	312.12	278.62	267.24	281.22
AD	43	OS	281.11	335.16	324.66	317.2	331.87	298.25	272.33	271.93	286.57
AD	44	OD	237.43	310.65	309.11	296.32	305.37	287.31	254.75	248.29	258.7
AD	44	OS	241.81	313.11	308.28	299.85	308.32	285.94	254.91	248.71	266.65
AD	45	OD	284.56	344.97	338.65	323.14	336.32	304.45	275.15	267.32	288.58
AD	45	OS	283.88	339.53	337	318.99	334.07	300.53	269.9	261.98	285.76
AD	46	OD	290.72	347.64	341.33	331.83	348.08	323.48	288.46	279.23	296.43
AD	46	OS	289.42	349.98	340.17	326.31	345.27	319.88	291.72	282.36	296.82
AD	47	OD	272.83	353.82	349.46	336.65	354.35	318.07	283.58	281.47	297.88
PD	48	OD	242.7	320.86	327.2	311.47	319.62	278.92	268.26	255.34	261.9
PD	48	OS	244.58	322.23	330.31	314.26	321.54	281.19	261.89	250.27	278.63
PD	49	OD	284.3	342.48	333.39	323.52	337.63	299.38	274.97	265.64	284.36
PD	49	OS	286.06	340.17	332.82	322.83	333.79	296.1	273.5	264.64	283.79
PD	50	OD	247.53	302.14	305.12	294.9	300.6	307.05	273.71	276.59	294.09
PD	50	OS	262.1	326.83	317.95	305.76	321.66	311.55	283.68	277.74	297.34
PD	51	OD	258.32	323.57	328.17	322.18	324.33	297.11	277.43	276.25	291.41
PD	51	OS	250.48	330.07	330.04	325.92	335.48	304.31	284.79	273.63	284.77
PD	52	OD	242.03	308.38	321.82	307.03	327.25	309.9	277.98	269.06	280.08
PD	52	OS	244.11	310	319.22	305.15	320.22	308.41	273.54	266.56	282.23
PD	53	OD	260.82	313.59	301.56	303.28	320.5	291	262.32	256.79	276.87
PD	53	OS	262.9	309.72	303.96	301.05	320.13	290.15	267.61	256.64	268.18
PD	54	OD	298.51	333.8	323.24	310.18	322.11	281.09	257.88	247.37	263.72
PD	54	OS	294.23	329.12	319.87	310.15	313.15	275.79	253.42	245.88	258.23
PD	55	OD	219.15	316.2	316.33	306.51	320.97	305.99	278.62	263.69	274.8
PD	55	OS	219.12	314.24	318.57	306.47	317.54	302.89	272.43	267.14	284.19
PD	56	OD	244.4	313.27	316.84	305.1	321.02	290.74	262.96	253.65	272.96
PD	56	OS	241.69	319.37	320.74	306.46	325.57	289.45	267.8	262.4	274.5
PD	57	OD	216.59	283.79	288.88	278.41	290.48	272.84	240.28	235.12	251.65
PD	57	OS	214.48	289.05	290.81	277.78	293.7	270.43	242.17	239.07	251.82
PD	58	OD	266.54	331.9	325.71	319.11	327.04	293.32	266	265.5	282.03
PD	58	OS	266.13	332.05	325.03	316.69	326.67	285.92	263.26	267.83	280.26
PD	59	OD	256.45	313.99	306.81	294.65	312.93	301.36	266.15	259.44	283.94
PD	59	OS	259.44	311.87	306.25	294.9	313.67	296	273.68	256.99	281.92
PD	60	OD	255.7	323.7	324.2	308.11	319.77	291.43	269.18	259.05	274.71
PD	60	OS	259.31	326.4	327.5	314.74	323.56	297.61	285.06	268.84	279.03
PD	61	OD	282.39	336.73	380.7	353.45	325.7	321.97	368.12	331.8	308.7
PD	61	OS	246.75	311.52	308.49	298.12	313.4	291.47	257.7	249.72	271.11
PD	62	OD	261.99	323.81	316.35	306.68	317.55	291.42	265.99	259.1	289.07
PD	62	OS	269.86	322.47	326.16	317.34	327.28	291.27	276.3	263.76	281.64
PD	63	OD	274.83	336.14	325.79	317.46	330.31	291.83	258.77	258.22	282.29
PD	63	OS	282.11	335.52	331.78	323.17	334.8	291.94	259.84	265.36	282.81
PD	64	OD	246.59	327.58	314.58	306.87	325.19	297.9	257.16	249.68	274.84
PD	64	OS	241.3	328.84	310.96	301.9	325.14	297.08	261.34	245.16	272.54
PD	65	OD	263.25	288.91	281.31	231.18	237.96	279.73	266.81	196.52	217.1
PD	66	OD	207.02	280.35	280.4	273.26	282.78	263.51	234.65	233.34	249.66
PD	66	OS	209.05	286.77	290.73	283.71	293.39	264.3	243.88	239.19	256.55
PD	67	OD	289.56	325.68	318.65	313.98	332.17	306.91	279.13	262.74	268.67
PD	67	OS	272.63	322.1	322.16	314.59	330.8	304.45	283.41	270.58	281.96
PD	68	OD	307.99	299.24	302.03	301.26	315.3	285.63	269.97	274.32	287.72
PD	68	OS	272.84	317.2	310.69	300.61	317.39	285.8	266.35	251.09	270.63
PD	69	OD	263.87	342.23	339.96	334.53	348.11	307.75	288.28	284.44	294.72
PD	69	OS	262.45	337.93	340.07	332.03	347.44	305.63	286.83	281.54	292.22
PD	70	OD	249.43	304.62	301.53	296.28	306.18	280.32	250.56	250.24	265.7
PD	70	OS	247.84	301.37	297.02	295.05	303.1	275.99	251.19	254.38	264.83
PD	71	OS	266.4	329.56	318.06	309.2	331.33	280.42	242.97	256.5	267.55
PD	72	OD	254.91	318.24	318.07	312.08	323.65	277.03	259.83	259.87	268.78
PD	72	OS	254.05	319.81	317.15	318.51	325.16	284.75	257.67	263.75	272.53
PD	73	OD	283.06	342.28	339.2	331.33	335.66	289.12	265.88	268.13	279.68
PD	73	OS	277.19	336.95	325.02	323.16	331	286.35	263.43	267.67	272.09
PD	74	OS	218.98	296.93	298.35	296.07	310.86	263.74	245.4	255.08	261.25
PD	74	OD	217.28	300.76	301.25	297.83	305.03	263.77	247.78	257.99	262.92
PD	75	OD	228.82	314.59	316.75	313	323.22	295.18	276.48	277.01	284.96
PD	75	OS	233.46	318.71	316.05	315.3	326.81	293.59	279.33	278.05	282.38
