# Supplementary material for: Retinal texture biomarkers may help to discriminate between Alzheimer’s, Parkinson’s, and healthy controls
Source: PLoS One. 2019 Jun 21;14(6):e0218826. doi: 10.1371/journal.pone.0218826 (PMC6588252; doi:10.1371/journal.pone.0218826)
Supplement: S2 File — (XLSX) [file pone.0218826.s007.xlsx]

## Sheet: Texture
Layer	Subject	Eye	Group	Homogeneity				Uniformity				Entropy				Dissimilarity				Inertia				Correlation				Autocorrelation				ClusterShade				ClusterProminence				MaximumProbability				SumOfSquares				SumAverage
				SupTemporal	SupNasal	InfTemporal	InfNasal	SupTemporal	SupNasal	InfTemporal	InfNasal	SupTemporal	SupNasal	InfTemporal	InfNasal	SupTemporal	SupNasal	InfTemporal	InfNasal	SupTemporal	SupNasal	InfTemporal	InfNasal	SupTemporal	SupNasal	InfTemporal	InfNasal	SupTemporal	SupNasal	InfTemporal	InfNasal	SupTemporal	SupNasal	InfTemporal	InfNasal	SupTemporal	SupNasal	InfTemporal	InfNasal	SupTemporal	SupNasal	InfTemporal	InfNasal	SupTemporal	SupNasal	InfTemporal	InfNasal	SupTemporal	SupNasal
RNFL	1	OS	HC	0.367646	0.428498	0.386414	0.438435	0.0150378	0.0177042	0.016702	0.0173832	4.50264	4.3279	4.41569	4.37985	2.36006	1.86511	2.1901	1.91573	9.02196	5.79286	7.88637	6.32048	0.534435	0.693787	0.563815	0.681154	65.4101	69.941	65.2457	60.2162	31.8181	6.51125	32.1846	45.7724	1790.81	2416.3	1616.72	2294.95	0.039451	0.0410996	0.0453304	0.0422364	70.8612	75.1486	70.6389	65.6	15.5871	15.9227
RNFL	2	OS	HC	0.388307	0.499631	0.450653	0.448685	0.0156652	0.0207305	0.0225268	0.0175597	4.46941	4.23758	4.26211	4.39444	2.16927	1.54764	1.96326	1.86621	7.70426	4.16935	6.73083	5.79494	0.591789	0.824195	0.686195	0.740691	70.3403	63.841	49.2148	65.714	10.1608	45.9984	62.3807	34.4098	1831.62	3071.73	2101.22	2743.34	0.0393506	0.0511888	0.0539607	0.043061	76.4669	68.6339	53.6221	70.7797	16.1863	14.9
RNFL	2	OD	HC	0.375119	0.523903	0.397043	0.466528	0.0150342	0.0216775	0.01696	0.0190736	4.48291	4.22099	4.40683	4.336	2.20788	1.44191	2.13361	1.70409	7.96688	3.50699	7.41186	5.17423	0.593853	0.859558	0.571109	0.76363	67.9961	78.448	54.5705	66.8285	29.7435	33.6622	44.0223	25.9832	1931.19	3976.05	1694.91	2668.22	0.0372401	0.0550014	0.0440802	0.0501042	73.7078	83.2601	59.8218	72.3209	15.8513	16.5013
RNFL	3	OD	HC	0.360709	0.472158	0.386303	0.458721	0.014206	0.0197123	0.0155347	0.017783	4.55123	4.28029	4.48206	4.34974	2.39564	1.62891	2.25858	1.67649	9.40184	4.6358	8.54	4.77738	0.5226	0.789523	0.557878	0.781601	74.3349	63.6053	71.4322	69.1263	9.53547	27.3018	23.3238	24.7156	1703.67	2656.62	1808.2	2683.38	0.0394894	0.051243	0.0404935	0.0444582	81.1467	68.8669	77.3364	74.6185	16.7501	14.9608
RNFL	3	OS	HC	0.451184	0.506245	0.39651	0.458068	0.0253085	0.0226586	0.0206383	0.0197127	4.11915	4.16237	4.31318	4.29099	1.81662	1.48275	2.1142	1.77072	5.74301	3.94623	7.48501	5.77388	0.63268	0.812184	0.555173	0.729898	47.8832	54.8156	57.0191	68.9437	55.0385	88.6958	38.7446	25.1032	1581.9	3215.71	1723.44	2219.75	0.0609601	0.057752	0.0494326	0.0501958	51.8337	59.6259	62.2135	73.5902	12.9816	13.6468
RNFL	4	OD	HC	0.394642	0.451346	0.382501	0.480799	0.0156688	0.0204262	0.0168563	0.019318	4.4611	4.25479	4.40317	4.28384	2.12409	1.78174	2.25358	1.64707	7.47283	5.59579	8.34576	4.6547	0.621524	0.698548	0.53644	0.752807	63.536	69.8262	64.6419	66.3858	38.1978	25.8748	35.384	41.811	1958.96	2852.35	1472.91	3002.97	0.0410955	0.0563877	0.0427885	0.0461188	69.1259	75.1393	69.6072	71.9814	15.2723	15.7273
RNFL	4	OS	HC	0.372705	0.476663	0.397895	0.465289	0.0161105	0.0200997	0.0169437	0.0176807	4.44221	4.23818	4.37177	4.36811	2.26982	1.63562	2.03916	1.70169	8.46674	4.62086	6.70311	4.75435	0.553265	0.749662	0.595925	0.787641	72.5606	68.4827	68.3424	73.7749	12.772	44.874	31.5405	37.3076	1518.36	2704.08	1521.12	2851.78	0.0417671	0.0517293	0.0422617	0.0437138	78.4098	73.7057	73.1684	79.3581	16.5239	15.5143
RNFL	5	OS	HC	0.410175	0.467378	0.387573	0.455318	0.0209271	0.0187022	0.0166675	0.0182648	4.23055	4.33655	4.46615	4.33794	2.00002	1.78241	2.25965	1.8466	6.78055	5.37637	8.82981	5.6811	0.567463	0.733644	0.5749	0.72211	52.8953	59.1914	65.7435	64.4902	43.0945	53.9194	50.8512	53.1221	1514.81	3091.93	2087.75	2543.45	0.0479435	0.0466578	0.0435646	0.046073	57.4389	64.4232	71.4501	69.6773	13.7195	14.3001
RNFL	5	OD	HC	0.403409	0.47649	0.382274	0.43966	0.0175145	0.0187802	0.015748	0.016698	4.34784	4.31949	4.46483	4.42794	2.04703	1.66858	2.28651	1.94039	6.93302	4.71653	8.55908	6.58766	0.576343	0.773627	0.557543	0.704838	60.2294	65.3181	61.5446	66.0515	36.3591	43.2492	43.3796	32.3627	1561.95	2570.22	1782.6	2720.77	0.0439341	0.0459958	0.0418238	0.0434046	65.0674	70.4033	66.753	71.8397	14.9419	15.2239
RNFL	6	OS	HC	0.373643	0.521235	0.37444	0.484667	0.0147446	0.0222654	0.014538	0.0185499	4.51138	4.19467	4.53021	4.32976	2.24338	1.52426	2.32554	1.62535	8.33593	4.20066	8.80467	4.43714	0.599348	0.828768	0.569551	0.826031	70.4979	62.9403	67.9489	68.1853	31.9221	30.4954	36.7331	41.6644	2086.96	2724.11	1946.49	2849.97	0.0398449	0.0532627	0.0389672	0.0437138	76.2766	67.9198	73.5975	73.5573	16.1648	14.8529
RNFL	6	OD	HC	0.465936	0.480943	0.472387	0.471832	0.017853	0.0188557	0.0211674	0.0201468	4.40154	4.32187	4.2702	4.33485	1.84727	1.68326	1.81725	1.85664	5.98559	5.00244	5.8192	5.93575	0.788398	0.791119	0.745563	0.759442	69.1537	74.7042	51.2064	71.5764	19.9534	6.71123	53.0889	22.321	3725.21	3208.34	3437.45	2271.74	0.0482653	0.048305	0.0536864	0.0528986	74.2075	80.0225	55.1991	76.7418	15.4446	16.3214
RNFL	7	OD	HC	0.410571	0.465107	0.403987	0.46808	0.0192037	0.0181595	0.0177889	0.0185856	4.32136	4.32126	4.41033	4.32133	2.16583	1.7071	2.16252	1.72638	7.90213	5.04804	7.7291	5.36838	0.620437	0.74917	0.624327	0.758764	54.6465	67.7196	60.9457	67.4495	55.3492	37.1717	68.9701	60.0605	1864.31	3086.24	2155.86	2909.39	0.045767	0.0461116	0.0442384	0.0482489	59.1371	72.9079	65.6062	72.9086	14.0396	15.4332
RNFL	7	OS	HC	0.354325	0.430574	0.413228	0.457994	0.0141845	0.0168778	0.0192602	0.018328	4.55803	4.38615	4.3687	4.39337	2.41328	1.8891	2.20712	1.86269	9.40607	6.02338	8.19961	5.91812	0.519048	0.69896	0.598067	0.766022	66.0293	69.537	57.4628	59.74	31.803	23.2624	40.2246	66.3189	1755.8	2357.24	1639.18	2925.21	0.0370488	0.0459645	0.048581	0.0469434	72.0011	75.2737	62.0249	64.4313	15.7078	15.8142
RNFL	8	OD	HC	0.38363	0.49321	0.405566	0.450551	0.0161668	0.0237844	0.0181951	0.017062	4.49949	4.20978	4.38149	4.39819	2.37872	1.69195	2.22573	1.80675	9.22076	4.93278	8.11701	5.33282	0.578348	0.772827	0.574086	0.761137	67.2349	69.0739	61.7982	73.1544	21.7232	43.3568	28.5442	30.1219	1736.08	3136.75	1378.54	2557.65	0.040952	0.061134	0.0486944	0.0422364	73.1843	74.0142	67.191	78.4197	15.7852	15.4561
RNFL	8	OS	HC	0.383454	0.476837	0.388503	0.443645	0.0163758	0.0206784	0.0171343	0.0183088	4.4363	4.26324	4.39767	4.36846	2.32429	1.76053	2.24325	1.90683	8.83424	5.4959	8.11691	6.15008	0.559738	0.756402	0.558555	0.709298	61.2187	62.2074	61.0898	60.8843	37.5378	74.698	25.5725	52.6156	1670.62	3122.67	1441.25	2142.69	0.0400427	0.0521653	0.0426204	0.0459241	66.1429	66.9668	66.068	65.7086	14.9879	14.6836
RNFL	9	OD	HC	0.367118	0.462147	0.383611	0.453874	0.0148643	0.0174685	0.0162113	0.0178099	4.49579	4.38634	4.44764	4.3657	2.28841	1.81112	2.24968	1.75566	8.59933	5.70775	8.30889	5.22491	0.541963	0.756779	0.557512	0.756351	66.3397	71.3297	67.3363	69.6306	22.5046	29.2579	20.764	30.1572	1753.53	2927.25	1475.29	2406	0.0370466	0.0422926	0.0417819	0.0441833	72.092	77.2534	72.6507	75.5131	15.7461	15.9012
RNFL	9	OS	HC	0.369956	0.466607	0.392924	0.454624	0.0148186	0.0197696	0.0184803	0.0185852	4.53574	4.26786	4.36418	4.33867	2.49004	1.70118	2.26166	1.81218	10.0941	5.08061	8.34877	5.4758	0.508211	0.743761	0.522361	0.732619	65.5226	58.9576	65.0225	67.4553	24.2273	52.7765	18.1602	23.5985	1699.45	2541.69	1293.1	2459.81	0.0363356	0.0471703	0.0456655	0.0495087	71.3276	64.3498	69.8962	73.1687	15.6508	14.3526
RNFL	10	OD	HC	0.405272	0.507585	0.396905	0.505509	0.0186061	0.0212978	0.0175005	0.0197679	4.36875	4.23933	4.36598	4.31181	2.10222	1.61345	2.07405	1.58697	7.50465	4.54891	7.07775	4.41154	0.601829	0.819861	0.613839	0.849018	70.9113	58.4882	65.2201	67.0671	39.007	46.1351	19.9769	55.5806	1662.02	3143.79	1534.39	3416.01	0.0475115	0.0558098	0.0446354	0.05015	76.2047	63.2915	70.4346	72.5365	16.2779	14.0969
RNFL	10	OS	HC	0.399597	0.49557	0.415837	0.473368	0.0164568	0.0218496	0.0183812	0.0194205	4.44659	4.21984	4.35818	4.30267	2.17491	1.63614	2.10491	1.68859	7.7497	4.76607	7.43317	4.9292	0.620532	0.772029	0.644403	0.77905	64.285	65.258	59.0507	69.6173	24.7551	32.0986	64.4782	47.6103	2050.06	3063.2	2051.08	2740.13	0.0380066	0.0561073	0.0452902	0.046657	69.6476	69.7769	63.2207	74.8431	15.3936	15.0955
RNFL	11	OS	HC	0.397644	0.473272	0.379982	0.458574	0.0163343	0.0174962	0.0161467	0.0181359	4.4313	4.34935	4.4478	4.3521	2.04362	1.6634	2.259	1.76259	6.85697	4.85348	8.47662	5.29706	0.647517	0.793063	0.544136	0.747214	71.9223	70.2332	68.23	68.8304	33.939	21.2771	28.0877	19.9534	1942.16	3143.97	1440.27	2743.05	0.0431507	0.0400468	0.0396429	0.046783	77.5273	75.9932	74.0848	74.3791	16.2233	15.724
RNFL	11	OD	HC	0.387696	0.500649	0.400999	0.477639	0.0160243	0.0205977	0.0168037	0.0178204	4.45502	4.21878	4.43813	4.35292	2.21296	1.56663	2.19872	1.71762	8.03917	4.33819	7.87726	5.21021	0.597032	0.793847	0.617897	0.78698	73.0162	69.0378	58.669	74.1281	19.4733	22.7163	28.9368	25.4325	1673.62	3018.94	1826.78	3051.96	0.0412726	0.0501826	0.0404691	0.0442864	78.9994	74.1328	64.0766	80.2777	16.4884	15.5858
RNFL	12	OS	HC	0.413434	0.484058	0.398404	0.520259	0.0178942	0.0189665	0.0166062	0.0213883	4.34024	4.29891	4.43111	4.2182	1.98887	1.69461	2.0661	1.46122	6.57363	4.91172	7.0086	3.75871	0.618219	0.800866	0.614037	0.830934	64.5766	72.9693	66.0012	61.5936	21.8047	39.7708	20.2847	61.1738	1558.02	2811.2	1888.53	2823.79	0.0421199	0.0464824	0.0419495	0.0527268	70.0077	77.8761	71.1349	66.0487	15.4806	16.0019
RNFL	12	OD	HC	0.387802	0.471493	0.387657	0.504708	0.0169032	0.0186016	0.0156657	0.0206436	4.39829	4.32681	4.47745	4.23202	2.10654	1.67514	2.25433	1.48966	7.25176	4.73438	8.2782	3.88543	0.578758	0.80199	0.578573	0.822664	70.6273	72.0687	65.6116	60.7376	31.2633	33.9277	36.6341	52.2309	1608.21	3421.44	1865.8	2930.36	0.042622	0.0465607	0.0416373	0.0529101	76.1933	77.274	71.1228	65.9558	16.2624	15.7338
RNFL	13	OD	HC	0.376957	0.505373	0.37085	0.469123	0.0153264	0.0199444	0.0166172	0.018264	4.47428	4.24366	4.42063	4.30681	2.20183	1.53054	2.25659	1.64164	8.05062	4.32284	8.172	4.56258	0.566151	0.812024	0.50653	0.76423	70.5904	61.2731	69.6122	65.6705	24.4963	60.3986	7.68931	36.6684	1804.41	3159.29	1294.24	2426.84	0.0392571	0.0480539	0.0436443	0.0431526	76.2926	66.2581	75.2112	71.0962	16.2094	14.5605
RNFL	13	OS	HC	0.375335	0.470165	0.371303	0.45695	0.0160607	0.0194414	0.0150372	0.0184523	4.4434	4.31189	4.48334	4.32118	2.32514	1.70419	2.2501	1.74872	9.01804	5.21664	8.3067	5.12511	0.512738	0.787494	0.542079	0.731825	65.6903	70.334	70.1722	65.082	23.7841	53.4804	29.4873	33.8675	1489.4	3492.62	1577.33	2346.44	0.0395229	0.052887	0.041698	0.046073	71.5961	75.9551	76.4005	70.5552	15.7349	15.6808
RNFL	14	OS	HC	0.386414	0.496958	0.364412	0.44282	0.0161602	0.0202924	0.0141694	0.0176081	4.43585	4.24688	4.53922	4.35079	2.08164	1.59141	2.26502	1.77053	7.28148	4.41936	8.38951	5.30807	0.576553	0.813484	0.573914	0.732116	67.7964	62.714	67.473	67.1914	29.607	52.9174	33.1606	22.5318	1701.05	2991.78	1845.47	2344.2	0.042657	0.0463433	0.0372356	0.0461302	73.6503	68.3158	74.1345	72.9073	15.8709	14.7728
RNFL	14	OD	HC	0.378249	0.478569	0.36595	0.4478	0.0157896	0.0189424	0.014682	0.0179364	4.46057	4.28126	4.51492	4.33947	2.29425	1.57793	2.31088	1.69752	8.55258	4.24059	8.72775	4.86784	0.53237	0.793701	0.550784	0.750559	69.0462	68.1303	64.6572	68.3427	11.9861	37.9161	24.1882	53.7731	1504.73	2876.43	1597.8	2518.52	0.0403328	0.0457077	0.0375211	0.046302	74.9766	73.615	70.2763	74.1082	16.1014	15.5052
RNFL	15	OS	HC	0.361768	0.485063	0.384405	0.431146	0.0148484	0.0197826	0.0152782	0.0170699	4.50479	4.27284	4.46818	4.40201	2.34318	1.61014	2.22468	1.92539	8.97544	4.5766	8.11262	6.4969	0.521738	0.788582	0.55844	0.663521	72.5774	61.1858	81.7078	77.2107	14.6768	49.6607	4.68519	18.2597	1655.47	3023.68	1534.85	2181.54	0.040202	0.0494349	0.0379514	0.0465769	79.3075	66.2629	87.7431	83.446	16.4899	14.5937
RNFL	15	OD	HC	0.377269	0.474288	0.363485	0.450409	0.0140902	0.0196093	0.0148559	0.0170349	4.54136	4.2765	4.51054	4.37397	2.33808	1.64419	2.31507	1.70248	8.91651	4.656	8.65241	4.92683	0.574331	0.76884	0.522326	0.771378	69.6297	75.7624	72.233	74.8825	27.9445	17.264	19.7894	56.4985	1918.75	3474.64	1675.36	3304.74	0.0364485	0.0488332	0.0388902	0.0452713	75.7203	80.7164	78.4913	80.5688	16.0664	16.36
RNFL	16	OD	HC	0.377888	0.4814	0.334361	0.427866	0.0157168	0.0207854	0.0129651	0.0167807	4.45613	4.22538	4.62073	4.37373	2.2284	1.60568	2.55365	1.80665	8.0509	4.46252	10.5081	5.34534	0.537521	0.772682	0.469184	0.699229	61.4226	65.553	67.5362	67.2689	41.4301	75.823	23.8409	36.1053	1687.34	3150.64	1826.19	2029.6	0.0394351	0.0472209	0.0346476	0.0439085	67.3539	71.3969	74.1256	72.6611	15.004	15.0838
RNFL	16	OS	HC	0.374751	0.454636	0.374258	0.438811	0.0163735	0.0183736	0.0155054	0.0169846	4.43045	4.32716	4.45212	4.38872	2.25117	1.68041	2.24943	1.8366	8.18613	4.84036	8.15973	5.77312	0.529332	0.767132	0.510218	0.715776	66.8548	62.0198	67.3796	64.8177	35.224	53.7859	23.4981	51.4717	1620.36	3381.5	1685.05	2636.22	0.0463503	0.0512808	0.0402628	0.0430152	71.8401	67.7551	72.8903	70.4189	15.8262	14.6044
RNFL	17	OD	HC	0.384856	0.502608	0.393922	0.494036	0.016306	0.0196112	0.0170301	0.0206666	4.437	4.25017	4.3878	4.23523	2.15808	1.50221	2.08355	1.51197	7.56841	3.91487	7.15422	3.9156	0.58574	0.826138	0.585323	0.820657	65.8277	70.4893	69.9474	64.2904	23.5508	27.6628	19.0485	41.9024	1583.69	2937.31	1635.6	3112.34	0.0402271	0.0471124	0.0404326	0.0497034	71.1481	75.8407	75.6363	69.7256	15.6997	15.7655
RNFL	17	OS	HC	0.388797	0.482833	0.405551	0.492465	0.0162238	0.0179557	0.0167538	0.0195473	4.44969	4.31871	4.41953	4.28751	2.13916	1.64983	2.03699	1.60368	7.39232	4.69933	6.80262	4.40539	0.577651	0.787088	0.634321	0.817228	68.7112	71.8304	71.7045	64.1898	10.6065	34.3581	17.94	60.1651	1960.51	3163.46	1802.28	3037.12	0.0433309	0.043668	0.0455926	0.0497606	74.1804	77.1244	76.9664	69.5348	15.9242	15.8923
RNFL	18	OD	HC	0.376803	0.487758	0.372443	0.458046	0.0164613	0.0198669	0.0161925	0.0179359	4.42648	4.28264	4.43188	4.38931	2.23215	1.62309	2.2097	1.78861	8.04953	4.46877	8.0608	5.50591	0.544397	0.805837	0.540751	0.756072	65.5516	63.1414	69.3103	73.009	30.2378	56.099	32.1635	44.8049	1532.52	3052.94	1527.38	3155.48	0.0417532	0.0491543	0.0408802	0.0446185	70.5626	68.2486	75.0825	78.8401	15.6085	14.8205
RNFL	18	OS	HC	0.381511	0.479149	0.402056	0.461222	0.0152951	0.0202628	0.018358	0.0174918	4.48202	4.30645	4.35858	4.35021	2.1692	1.71688	2.06372	1.69816	7.69375	5.0857	7.12405	4.86949	0.613881	0.788732	0.574861	0.769719	76.3967	70.0814	66.7492	67.9762	23.4664	26.3642	34.6696	41.0132	1884.22	2993.42	1637.87	2894.33	0.0409944	0.051543	0.0488684	0.0451453	82.4459	75.4556	72.0147	73.3783	16.8944	15.7084
RNFL	19	OD	HC	0.390029	0.530597	0.387684	0.513082	0.0157931	0.0217831	0.0149892	0.0194857	4.44027	4.18836	4.49688	4.25273	2.12402	1.38102	2.09392	1.43764	7.4195	3.35291	7.30978	3.56838	0.582154	0.879639	0.63061	0.859173	64.9358	73.385	65.5029	63.632	41.9466	58.878	30.4368	65.0957	1697.88	4030.03	2185.72	3563.44	0.0404467	0.0541718	0.0410418	0.0473785	70.5763	78.9042	70.7926	68.8999	15.5109	15.8805
RNFL	19	OS	HC	0.393998	0.513452	0.400756	0.426983	0.015895	0.0213097	0.0173471	0.0165698	4.44966	4.20591	4.36371	4.44918	2.13644	1.50392	2.08082	1.92344	7.47462	3.96587	7.26974	6.35727	0.627167	0.849041	0.566041	0.734943	58.7613	67.4747	60.9634	62.5033	56.9822	54.9126	38.3208	78.1145	2057.48	3988.03	1526.13	2905.53	0.0406497	0.0520403	0.0423934	0.0427632	63.9466	72.6351	66.1663	68.5587	14.6163	15.1211
RNFL	20	OD	HC	0.391732	0.482445	0.377027	0.433577	0.0159343	0.0187827	0.0161268	0.0168158	4.45284	4.31101	4.42613	4.38176	2.13523	1.64285	2.23232	1.84329	7.61765	4.81824	7.99167	5.78937	0.601762	0.793845	0.488494	0.684685	63.4611	65.5696	69.6634	69.2412	20.7741	60.8382	17.6079	35.5137	1933.37	3442.98	1226.49	2617.6	0.0425159	0.0483923	0.0403416	0.0406904	68.9577	70.4624	75.32	74.6334	15.2831	15.1171
RNFL	20	OS	HC	0.384863	0.470697	0.375125	0.454467	0.0154652	0.0192202	0.0142192	0.0179481	4.45322	4.28373	4.54522	4.33137	2.12311	1.69333	2.26032	1.77228	7.3421	5.0375	8.21447	5.53036	0.565001	0.733746	0.573439	0.715387	66.7197	64.1225	67.4815	64.6992	22.0139	48.5779	16.6809	35.6859	1662.18	3075.77	1894.36	2360.87	0.0393551	0.0467267	0.0359589	0.0435191	72.2163	69.1947	73.2895	69.6572	15.7694	14.9804
RNFL	21	OD	HC	0.347597	0.530446	0.357817	0.479071	0.0137713	0.0229663	0.0142267	0.0180094	4.56706	4.16276	4.57407	4.34455	2.48004	1.42876	2.49169	1.64233	9.773	3.62555	9.89014	4.60066	0.517208	0.834958	0.546608	0.800343	73.6217	61.0658	71.1625	75.2286	25.263	87.3311	23.9746	10.6464	1841.65	3116.92	1773.4	2912.92	0.0357313	0.054267	0.0374596	0.0484665	79.6399	65.9865	76.9494	80.6401	16.6788	14.5231
RNFL	21	OS	HC	0.387124	0.516194	0.359891	0.460853	0.0163135	0.0199052	0.0153789	0.0183186	4.46454	4.27597	4.48922	4.35728	2.26699	1.50997	2.45643	1.78559	8.25897	3.9255	9.72035	5.3545	0.595405	0.83804	0.465191	0.768899	66.8798	70.8715	73.2108	63.4324	21.1204	56.6601	15.7966	69.8931	1685.88	3760.65	1192.77	2813.54	0.0402308	0.0469283	0.0388278	0.0453973	72.1183	76.2366	78.8632	68.6992	15.8002	15.6769
RNFL	22	OD	HC	0.439029	0.518263	0.425997	0.493378	0.0209885	0.0212633	0.0198487	0.0185623	4.2525	4.21897	4.28004	4.31158	1.85469	1.46232	1.94413	1.53817	5.68663	3.78268	6.28861	4.02948	0.656586	0.839933	0.640016	0.841193	57.6503	71.4715	61.283	72.5432	64.4147	46.683	32.4914	44.5081	2317.15	3504.46	1954.58	3327.69	0.0503988	0.0514222	0.0496853	0.04739	62.2758	76.5901	66.0009	78.3005	14.3086	15.7437
RNFL	22	OS	HC	0.430685	0.543887	0.410091	0.510256	0.01919	0.0212831	0.0183938	0.0199566	4.29451	4.17775	4.34385	4.24807	1.91884	1.3642	1.99706	1.49835	6.34263	3.1994	6.58824	3.82248	0.668205	0.881992	0.619964	0.824633	61.7433	72.7825	59.6626	61.1784	48.3926	27.6334	21.8791	48.3649	2295.75	3789.2	1563.32	3039.53	0.0458521	0.0518877	0.0456835	0.051009	66.6249	78.1646	64.7627	65.8163	14.8485	15.7471
RNFL	23	OS	HC	0.376841	0.476998	0.364104	0.446986	0.0166195	0.0219986	0.0154175	0.0166101	4.43534	4.19698	4.47262	4.42704	2.31426	1.64544	2.33978	1.79398	8.76658	4.66415	8.95369	5.44844	0.475335	0.743078	0.520327	0.76072	73.1521	61.7311	67.028	76.022	3.17004	28.9197	8.69735	39.1821	1362.7	2451.19	1736.64	2843.66	0.0447314	0.0485619	0.0374843	0.0432671	79.027	66.3735	72.2061	81.889	16.7041	14.7022
RNFL	23	OD	HC	0.363176	0.469936	0.437947	0.446852	0.0151575	0.0186291	0.0208421	0.017851	4.48851	4.31945	4.27589	4.39514	2.43307	1.66874	1.95522	1.877	9.56672	4.84623	6.72728	6.11086	0.471521	0.7676	0.650648	0.730199	79.831	68.684	46.5747	61.2927	-0.649869	38.8871	84.8161	84.0335	1408.81	3239.4	2208.29	2983.54	0.0369527	0.0484471	0.0554859	0.0480428	85.6783	74.2206	50.461	66.6679	17.419	15.5483
RNFL	24	OS	HC	0.375638	0.543645	0.397292	0.490532	0.0168042	0.0234678	0.0174533	0.0204804	4.42451	4.15031	4.3564	4.20891	2.25545	1.40981	2.04875	1.58217	8.46042	3.64391	6.86547	4.3608	0.503439	0.865717	0.575121	0.758502	61.8802	55.2644	61.0385	64.5641	26.6869	113.275	43.9317	41.8366	1519.7	4163.88	1541.95	2928.73	0.0415176	0.0557727	0.0451973	0.0475847	66.8853	59.6039	65.7036	69.9165	15.1293	13.5192
RNFL	24	OD	HC	0.373463	0.540645	0.382146	0.527585	0.015942	0.0225047	0.0157659	0.0218803	4.44379	4.20443	4.43813	4.22979	2.18954	1.48473	2.157	1.43915	7.89699	3.90915	7.47215	3.68624	0.547258	0.873402	0.573975	0.853095	76.5256	59.3519	64.822	63.5072	12.3929	116.791	34.9124	77.4578	1566.13	4954.37	1779.77	3512.12	0.0400328	0.0542523	0.0390415	0.0556128	82.4357	63.9174	70.4691	68.3295	16.9231	13.9511
RNFL	25	OS	HC	0.400284	0.496051	0.393454	0.465768	0.0169506	0.0193364	0.0153851	0.0190906	4.39092	4.27469	4.50644	4.33	2.08891	1.54334	2.18522	1.67904	7.23865	4.07186	7.90536	5.02495	0.567915	0.840078	0.620698	0.783954	59.293	71.572	62.1155	68.6756	36.9038	39.4479	35.9846	48.8993	1587.79	3652.59	2063.02	2865.44	0.040637	0.0458247	0.0389173	0.0477336	64.5775	76.7246	67.6172	74.4002	14.8263	15.7552
RNFL	25	OD	HC	0.363579	0.536173	0.357732	0.469628	0.0140199	0.0203045	0.0143521	0.0178608	4.56695	4.23438	4.53288	4.34547	2.40755	1.39023	2.38681	1.65424	9.26145	3.2585	9.15912	4.62767	0.538262	0.882745	0.549913	0.783444	72.1339	72.0901	67.6534	71.5484	22.3022	36.7451	29.3747	40.4476	1914.34	3920.2	1774.39	2949.33	0.0376262	0.0488175	0.0365292	0.0420188	78.3735	77.4667	73.3124	76.8994	16.4259	15.7701
RNFL	26	OS	HC	0.377448	0.514908	0.397333	0.452982	0.0166337	0.022667	0.0168541	0.0173165	4.43782	4.16917	4.40575	4.37952	2.3123	1.49622	2.12751	1.76886	8.73046	3.93224	7.31635	5.25281	0.520439	0.82285	0.594804	0.748996	61.2431	65.1278	58.9689	73.303	26.4288	74.9336	46.7622	18.7406	1491.82	3206.28	1756.27	2481.49	0.0405662	0.0564573	0.0417193	0.0451682	66.6191	70.0544	64.4128	79.3182	15.023	14.9013
RNFL	26	OD	HC	0.392716	0.490519	0.381209	0.462481	0.0167561	0.0211518	0.0147126	0.0195649	4.42049	4.24542	4.55594	4.27258	2.1628	1.69159	2.3426	1.6599	7.58906	5.06937	9.04221	4.66276	0.559081	0.7851	0.572416	0.729573	63.8077	61.4429	75.6531	62.7835	31.9038	50.4988	7.97404	37.6546	1720.58	3067.25	2057.52	2138.55	0.0444925	0.05281	0.0395704	0.0493713	68.7169	66.2559	81.9244	68.0853	15.3589	14.5716
RNFL	27	OD	HC	0.361966	0.44453	0.363196	0.425868	0.0143473	0.0179626	0.0136887	0.0172648	4.53517	4.35157	4.57759	4.39886	2.32011	1.83988	2.36599	1.90905	8.71578	5.86535	9.18408	6.09902	0.547009	0.71969	0.55541	0.688645	72.8365	68.2748	70.9288	73.1079	10.5939	41.5881	20.8657	-5.89028	1863.63	2806.04	1972.91	2333.29	0.0373657	0.0451183	0.033131	0.0454316	79.0108	73.8476	77.0758	78.384	16.5037	15.6096
RNFL	27	OS	HC	0.364199	0.460275	0.351936	0.422909	0.015869	0.0191874	0.0143994	0.0169781	4.44513	4.33064	4.55674	4.38524	2.26219	1.70844	2.44107	1.8787	8.45911	4.96542	9.51048	5.86461	0.485366	0.75886	0.515526	0.686283	70.6988	64.7088	65.6362	69.3247	7.17023	50.14	34.8901	27.6441	1438.19	3005.9	1976	2097.26	0.0426309	0.0490881	0.0393856	0.0420417	76.581	69.851	71.2984	75.3867	16.2615	15.1145
RNFL	28	OD	AD	0.396242	0.52371	0.400283	0.429104	0.0163249	0.0210854	0.016217	0.0161075	4.44678	4.19807	4.46745	4.43547	2.0969	1.46811	2.2239	1.82284	7.27144	3.71057	8.23341	5.54182	0.679321	0.850418	0.61227	0.739951	68.6677	55.3888	63.8323	71.0416	31.35	51.0693	48.1356	22.0595	2565.39	2974.43	1970.94	2520.73	0.0442956	0.0511088	0.0433332	0.0380792	74.0209	60.1624	68.9007	77.0422	15.783	13.7512
RNFL	28	OS	AD	0.412894	0.530579	0.383309	0.440952	0.0159142	0.0251724	0.0160279	0.0175056	4.47057	4.06532	4.47085	4.37273	2.07632	1.43494	2.20545	1.81398	7.35023	3.72745	7.87706	5.36857	0.654684	0.80483	0.595494	0.747454	64.0053	63.3814	64.0798	64.8703	28.9658	44.7453	50.1778	42.8741	2227.33	2904.31	1871.1	2526.01	0.0397868	0.0577984	0.0435218	0.0412859	69.3367	67.9053	69.265	70.2758	15.2214	14.6911
RNFL	29	OD	AD	0.397071	0.503503	0.373372	0.449928	0.0154688	0.0197834	0.0157436	0.0176929	4.47255	4.28315	4.45292	4.3503	2.14106	1.56238	2.29773	1.80247	7.49957	4.41004	8.78399	5.32729	0.630395	0.83127	0.505223	0.717312	72.0001	69.375	64.2278	72.2902	28.2155	16.4697	21.4798	27.6239	1973.01	3540.11	1314.38	2204.77	0.038756	0.0477164	0.0397314	0.0413317	77.5442	75.0366	69.3914	77.58	16.2935	15.4764
RNFL	29	OS	AD	0.359009	0.464763	0.391567	0.453023	0.0159551	0.0194065	0.0166654	0.0176179	4.46482	4.33943	4.41511	4.38354	2.40422	1.72279	2.20807	1.77116	9.39192	5.04756	7.84786	5.19509	0.481378	0.789084	0.56542	0.775382	65.5762	65.6304	59.3932	66.5538	35.5161	73.0072	40.3386	41.2834	1663.32	3889.64	1505.25	2419.12	0.0410544	0.053385	0.0392858	0.0428663	71.441	71.1089	64.3102	72.0957	15.6852	14.9472
RNFL	30	OD	AD	0.372108	0.485297	0.360117	0.46137	0.0142104	0.0184117	0.0143399	0.0179067	4.52917	4.33817	4.52801	4.33907	2.28063	1.64788	2.33653	1.7226	8.41877	4.82422	8.76115	4.97884	0.545993	0.80229	0.521078	0.760903	69.9142	64.8244	72.8481	63.7884	22.2756	63.783	9.3338	50.5191	1904.21	3657.2	1647.03	2639.75	0.0399966	0.0481338	0.0355171	0.0459928	75.8996	70.7105	79.2111	69.2857	16.1246	14.9069
RNFL	30	OS	AD	0.370484	0.509338	0.372692	0.438008	0.0148057	0.0217983	0.0150489	0.0156455	4.51408	4.18971	4.4948	4.43457	2.29042	1.50627	2.28299	1.82597	8.56699	3.99712	8.49777	5.60693	0.550627	0.811286	0.52801	0.755491	74.325	68.0359	66.1587	72.8711	15.7484	39.5181	33.6478	42.7206	1722.41	3283.17	1644.17	3195.36	0.0397887	0.0557629	0.0376755	0.0381937	80.4855	73.3905	72.203	78.7242	16.703	15.3866
RNFL	31	OD	AD	0.415732	0.473445	0.392196	0.464186	0.0185363	0.0192557	0.0164473	0.017775	4.36488	4.30004	4.44253	4.36553	2.02018	1.6531	2.20196	1.70597	6.82695	4.81582	7.95432	4.93479	0.659521	0.769853	0.563464	0.782998	60.4324	65.675	65.2007	69.9593	64.8442	64.4919	30.4337	34.9212	2136.78	3110.85	1569.91	3171.91	0.04672	0.0465888	0.0423244	0.0432557	65.263	70.6596	70.376	74.8736	14.7086	15.1512
RNFL	31	OS	AD	0.373035	0.484141	0.381227	0.48414	0.0158811	0.0182765	0.0160477	0.0212359	4.45634	4.36182	4.47134	4.21363	2.24229	1.67941	2.27756	1.62184	8.2705	4.81447	8.38065	4.55052	0.543917	0.818332	0.556674	0.760689	70.9387	75.4398	65.9854	62.3223	28.46	14.4223	24.596	52.297	1619.2	3801.45	1680.54	2446.55	0.0397134	0.0446378	0.0409302	0.0502187	76.1747	79.7628	71.2089	66.9968	16.2719	16.298
RNFL	32	OD	AD	0.354546	0.466332	0.373444	0.435565	0.0141004	0.0182254	0.0160263	0.0175439	4.54325	4.32652	4.42789	4.36659	2.40843	1.68991	2.26299	1.82182	9.58039	4.98921	8.50206	5.48653	0.496684	0.766914	0.496726	0.71616	74.0945	62.9176	61.8473	68.877	11.8395	42.1572	28.6079	6.09408	1541.38	2586	1493.08	2269.78	0.0371595	0.0465993	0.0408778	0.0448361	80.9685	69.1292	67.4819	74.5075	16.7821	14.9463
RNFL	32	OS	AD	0.37213	0.458003	0.355631	0.435731	0.0142784	0.0185849	0.0145149	0.0181204	4.53564	4.33721	4.51278	4.32729	2.28621	1.77453	2.41469	1.83292	8.52265	5.41085	9.1491	5.42328	0.561651	0.733172	0.473032	0.667346	83.1804	63.672	71.3487	71.1157	1.05585	68.7402	22.5948	21.1595	2043.14	2927.1	1558.24	2001.19	0.0354518	0.0456912	0.0371938	0.0430839	89.7594	69.328	76.8197	76.2134	17.6821	14.987
RNFL	33	OD	AD	0.347115	0.467353	0.390597	0.481859	0.0144453	0.0195141	0.0160458	0.0188425	4.5177	4.32015	4.45156	4.29308	2.43705	1.68168	2.14393	1.57657	9.62646	4.81911	7.60719	4.22624	0.457057	0.782328	0.598071	0.803514	68.1464	73.9283	69.6105	64.0281	16.3377	46.4053	18.2208	62.4341	1474.19	3161.22	1593.89	2925.56	0.0363865	0.0476174	0.0384198	0.0475389	74.8867	79.2048	75.1605	69.4453	16.0508	16.1282
RNFL	33	OS	AD	0.371046	0.494399	0.393507	0.468386	0.0155725	0.0199446	0.016571	0.0192588	4.47219	4.25497	4.42386	4.26334	2.32429	1.58543	2.10066	1.62195	9.03433	4.41434	7.2485	4.48974	0.537092	0.804807	0.591638	0.750736	70.0046	61.7783	61.2069	67.184	16.0199	44.1353	51.729	27.901	1665.67	2821.48	1837.31	2243.21	0.0395556	0.0492156	0.04631	0.0466227	75.7104	66.8905	66.4676	72.2642	16.1742	14.6615
RNFL	34	OD	AD	0.396566	0.439753	0.345096	0.470213	0.0164968	0.0183964	0.0137811	0.0180586	4.40557	4.33068	4.56954	4.33674	2.08678	1.84216	2.48086	1.6643	7.21251	5.61175	9.86473	4.73732	0.634218	0.663017	0.467587	0.798145	60.8538	74.7629	76.357	69.5787	23.8373	6.68084	-3.37496	40.9821	1790.49	2266.11	1621.2	2869.15	0.0424775	0.0467939	0.036597	0.0453515	66.3794	80.4848	82.8427	74.7509	14.9092	16.5504
RNFL	34	OS	AD	0.390502	0.466344	0.366491	0.46232	0.0156824	0.0194107	0.014785	0.0172265	4.44193	4.27489	4.50689	4.3566	2.16457	1.66694	2.30223	1.7216	7.67157	4.81415	8.74295	4.92063	0.568028	0.716588	0.501693	0.766156	66.1815	67.3953	72.3294	75.4466	23.1498	28.5142	13.7109	21.9618	1793.9	2441.74	1602.67	2655.81	0.0391711	0.0492279	0.0378152	0.0441719	71.4727	72.9807	78.5608	81.1614	15.6057	15.5895
RNFL	35	OD	AD	0.379682	0.523597	0.381456	0.474455	0.0154996	0.021039	0.0144229	0.017764	4.46614	4.17715	4.5384	4.3367	2.2079	1.40665	2.24873	1.62278	8.0018	3.35679	8.20215	4.61082	0.585217	0.854416	0.623726	0.792441	63.8165	66.0872	68.3135	65.829	39.8325	49.756	25.0796	56.1019	1979.09	3316.03	2033.27	2836.21	0.037968	0.0491985	0.0373915	0.0427403	69.3616	71.4722	74.7005	71.5607	15.325	15.1368
RNFL	35	OS	AD	0.384918	0.535528	0.358794	0.45491	0.0163825	0.0217142	0.0147413	0.0187009	4.42194	4.20497	4.50559	4.29301	2.18171	1.40111	2.31725	1.64577	7.73864	3.32101	8.66792	4.48775	0.549572	0.879153	0.521928	0.737749	64.7596	64.4446	64.8728	68.6764	22.5411	61.7111	28.5046	24.5639	1478.7	4083.11	1609.06	2239.84	0.0441152	0.0556936	0.0394567	0.04944	70.2285	69.6823	71.2084	74.1828	15.5977	14.7904
RNFL	36	OD	AD	0.385068	0.459355	0.387833	0.475455	0.0160826	0.0180123	0.0171525	0.018529	4.45986	4.34746	4.43464	4.36409	2.32425	1.69134	2.30321	1.70622	8.6737	4.90843	9.06098	5.094	0.575835	0.785727	0.535371	0.797775	65.3978	60.8683	55.038	59.8228	42.6463	72.2556	47.8621	71.6274	1769.48	3513.63	1669.91	2967.6	0.0419007	0.0441963	0.0439356	0.0459699	70.5932	66.5112	60.4782	64.7622	15.5577	14.492
RNFL	36	OS	AD	0.394312	0.48049	0.387416	0.456315	0.0158318	0.019884	0.0162882	0.017535	4.48047	4.24706	4.45203	4.36847	2.2478	1.61518	2.2451	1.71983	8.04617	4.54246	8.25171	4.92406	0.613502	0.764649	0.576451	0.782876	63.7078	62.5665	65.8607	66.1316	42.7271	47.6139	35.9838	35.0725	2025.2	2744.44	1744.77	2945.23	0.0410747	0.0497975	0.0437682	0.0433817	69.115	67.5059	71.0441	71.3231	15.2731	14.8049
RNFL	37	OD	AD	0.394004	0.49246	0.405123	0.480007	0.015739	0.0192402	0.0171433	0.018872	4.4439	4.29611	4.4111	4.29771	2.08722	1.63634	2.03958	1.6084	7.26877	4.74096	6.98575	4.54847	0.613028	0.818279	0.642972	0.796818	62.9457	70.6908	60.151	61.8963	42.0784	19.709	47.2954	60.9763	2113.05	2949.49	2009.08	2816.22	0.038987	0.0446836	0.0479837	0.0465769	68.6289	76.4223	65.3628	66.968	15.1141	15.8089
RNFL	37	OS	AD	0.420314	0.495247	0.385428	0.42893	0.0196824	0.0199113	0.015934	0.0163606	4.29509	4.27479	4.45495	4.41057	1.94123	1.66286	2.1462	1.85497	6.18814	4.78978	7.49843	5.67741	0.645488	0.799055	0.595712	0.72409	58.9402	66.4542	61.0533	68.6164	47.1216	11.0361	46.0102	39.4569	1684.02	2549.41	1769.64	2553.76	0.0493259	0.0483898	0.0406937	0.0448819	63.4931	71.8106	66.3773	74.3889	14.6818	15.284
RNFL	38	OD	AD	0.394425	0.513806	0.37621	0.439036	0.0160131	0.0209998	0.0158995	0.0158177	4.43381	4.21603	4.44307	4.43772	2.05115	1.45551	2.23375	1.82187	6.81713	3.71427	8.07563	5.49332	0.641318	0.839458	0.522077	0.755842	67.16	61.688	65.6412	77.3067	45.4025	72.0475	21.934	6.01909	2103.8	3491.04	1366.82	2764.01	0.0404228	0.0523212	0.0403727	0.0387549	72.675	66.7555	71.3836	83.3652	15.5817	14.5429
RNFL	38	OS	AD	0.38539	0.507436	0.380664	0.435438	0.0169401	0.0202191	0.0160495	0.0176788	4.42158	4.24132	4.43002	4.35671	2.14583	1.52068	2.15184	1.8123	7.58768	4.08419	7.71377	5.48576	0.574411	0.829255	0.530009	0.715144	69.8007	64.4457	68.55	70.9608	21.5055	62.9151	22.9251	21.8693	1683.34	3287.59	1338.22	2460.33	0.044435	0.0483865	0.0407318	0.0419845	75.5035	70.0901	74.1234	76.6358	16.103	14.9519
RNFL	39	OD	AD	0.379103	0.500072	0.370479	0.434647	0.0153828	0.0236824	0.01563	0.0162202	4.48903	4.175	4.4804	4.43259	2.26221	1.53287	2.29956	1.85639	8.46435	4.14758	8.51737	5.78471	0.544208	0.819803	0.512177	0.707393	69.4867	57.2822	59.6578	67.0596	25.0091	35.4507	33.1175	29.668	1632.13	3430.82	1466.51	2826.02	0.0402876	0.055845	0.0406866	0.0425456	75.1106	62.4658	65.4145	72.7387	16.0862	13.7532
RNFL	39	OS	AD	0.357496	0.543797	0.352792	0.434022	0.0146567	0.0267698	0.0144509	0.0165775	4.50863	4.10962	4.53311	4.43508	2.3711	1.4177	2.49811	1.86369	9.10417	3.61381	9.94133	5.89468	0.502724	0.853944	0.497779	0.729596	66.6157	61.7803	68.7464	72.5536	20.3753	38.4273	25.6302	42.9972	1561.83	4192.65	1606.79	2402.49	0.0369514	0.0667865	0.0372542	0.0409767	72.6937	67.1021	75.1628	78.1317	15.8122	14.2601
RNFL	40	OD	AD	0.374784	0.485258	0.371766	0.447573	0.01634	0.0204144	0.0153305	0.017393	4.43553	4.23127	4.47712	4.36965	2.23881	1.57372	2.23382	1.76076	8.07178	4.48278	8.10036	5.22305	0.505336	0.78304	0.563881	0.731694	67.5484	62.5223	62.2446	74.0017	19.6363	37.133	29.7828	34.7863	1399.44	2824.43	1775.66	2519.34	0.0419704	0.0511612	0.039119	0.0444925	73.5731	67.8421	67.7721	79.8463	15.9349	14.7965
RNFL	40	OS	AD	0.376712	0.456446	0.40162	0.425705	0.0166681	0.0183433	0.0171974	0.0161598	4.39276	4.29703	4.40381	4.42625	2.12224	1.69358	2.10782	1.86999	7.2887	4.89212	7.40073	5.94778	0.528313	0.758185	0.573234	0.701714	74.8328	62.4922	65.7634	72.0987	24.7861	59.175	36.4286	-2.04343	1316.33	3062.46	1811.7	2378.25	0.0422105	0.0473961	0.0495051	0.0404498	80.7615	68.1308	70.8389	77.9565	16.8114	14.7477
RNFL	41	OD	AD	0.347688	0.402938	0.357749	0.43187	0.0141238	0.0170265	0.0145064	0.0161442	4.55283	4.38743	4.5289	4.44534	2.48795	2.05877	2.35699	1.94133	10.1104	7.07431	9.03926	6.25732	0.472015	0.621335	0.527676	0.695201	70.6119	70.7987	80.1395	75.0702	10.8485	6.75432	7.19662	30.1136	1621.63	2325.25	1811.07	2443.03	0.0356924	0.042816	0.0385315	0.0432786	77.1933	76.448	86.3273	81.101	16.3368	16.0657
RNFL	41	OS	AD	0.366589	0.430368	0.349288	0.46069	0.0159141	0.0171005	0.0138537	0.0177389	4.45423	4.42257	4.57175	4.37968	2.2871	1.91901	2.44863	1.77676	8.73038	6.24514	9.52908	5.1214	0.476061	0.700509	0.511782	0.765585	67.2419	68.6727	68.9206	67.0572	6.68136	30.7318	15.9782	19.8618	1431.21	2800.66	1729.45	2410.91	0.038044	0.0462443	0.0363083	0.0417898	73.575	74.6236	75.5516	72.629	15.9268	15.6986
RNFL	42	OD	AD	0.357667	0.418386	0.392767	0.437349	0.0144821	0.0164114	0.0169723	0.0171731	4.54652	4.4237	4.37641	4.36144	2.30768	1.93803	2.10172	1.80261	8.62169	6.22101	7.45074	5.55606	0.542054	0.684403	0.556757	0.710498	66.3653	71.2634	64.6392	72.6271	27.7677	1.58525	16.9604	3.80183	1911.16	2341.84	1349.19	2334.46	0.0345047	0.0403065	0.0439645	0.0421104	72.3522	77.4335	70.2232	78.0044	15.7084	16.0925
RNFL	42	OS	AD	0.361999	0.42034	0.369164	0.397336	0.0140491	0.0167234	0.0151443	0.0165727	4.54819	4.3853	4.46595	4.42576	2.32877	1.89691	2.19437	2.04006	8.85452	6.0856	7.85113	6.95522	0.512994	0.651684	0.524121	0.574575	70.5251	72.1174	71.5054	84.513	15.2544	21.8919	21.7433	-3.46009	1898.28	2272.17	1510.9	1868.78	0.0363832	0.0417256	0.0385533	0.0442062	76.6623	77.7039	77.7524	90.5477	16.237	16.1812
RNFL	43	OD	AD	0.374171	0.495367	0.382601	0.486934	0.0139811	0.0217561	0.0152547	0.0204539	4.56053	4.24212	4.50402	4.25772	2.3198	1.63843	2.34079	1.61653	8.59243	4.84047	8.90698	4.62938	0.614297	0.804705	0.560186	0.769148	75.6041	65.276	72.6538	65.9856	16.5324	52.9177	35.7226	41.0768	2310.41	3419.34	1891.8	2444.84	0.0364092	0.054514	0.0422846	0.051845	82.1349	70.6934	78.4492	71.3857	16.7007	15.0071
RNFL	43	OS	AD	0.381176	0.547316	0.371702	0.444576	0.016103	0.0247929	0.0149887	0.0164227	4.4204	4.14141	4.5371	4.42009	2.13045	1.40698	2.35331	1.76441	7.3094	3.5764	8.94572	5.21103	0.564862	0.886339	0.583054	0.765216	67.5713	62.0142	63.5193	70.4411	18.1864	95.1906	58.2236	22.1651	1607.68	4956.54	2280	2754.84	0.0384075	0.067598	0.038607	0.0391214	72.9841	67.1466	69.5868	76.3697	15.8083	14.2772
RNFL	44	OD	AD	0.377254	0.429517	0.365281	0.432054	0.0160766	0.0186725	0.0162443	0.0169037	4.4596	4.33009	4.43949	4.39736	2.23298	1.8375	2.3835	1.87399	8.17243	5.77373	9.24956	5.97984	0.541275	0.70032	0.466894	0.706567	59.0771	65.2102	58.0602	67.9878	38.095	33.3933	32.1498	43.358	1916.59	2524.68	1363.95	2402.71	0.0423628	0.0453568	0.0414179	0.0421792	64.7146	70.6771	63.3879	73.43	14.672	15.2776
RNFL	44	OS	AD	0.371407	0.438468	0.336128	0.423076	0.0163603	0.0183001	0.0148534	0.0160484	4.43076	4.37305	4.51998	4.44591	2.27995	1.89289	2.52982	1.96221	8.763	6.12166	10.248	6.28093	0.500801	0.702279	0.402188	0.683189	60.6588	67.5447	66.5238	67.2318	49.0698	28.0831	25.1529	20.7587	1552.61	2606.21	1423.47	2292.9	0.0442071	0.0426238	0.0397314	0.0416409	66.3819	72.9584	72.8479	72.7218	15.0524	15.5477
RNFL	45	OD	AD	0.379835	0.445362	0.376272	0.456044	0.0151921	0.016211	0.0162009	0.0173922	4.49564	4.42415	4.43052	4.37119	2.27365	1.84066	2.21639	1.75336	8.39984	5.97712	8.11472	5.22168	0.574823	0.740853	0.554169	0.754892	73.9993	70.2475	58.8198	67.4515	26.6619	51.3576	35.9606	21.186	1845.64	3716.88	1512.26	2690.42	0.0401806	0.0406634	0.0398851	0.0442635	79.3411	76.5263	64.46	73.2058	16.5361	15.6714
RNFL	45	OS	AD	0.400666	0.434397	0.380307	0.476287	0.0172205	0.0171553	0.0165043	0.0189815	4.36517	4.37265	4.4302	4.30575	2.02399	1.83497	2.19886	1.59885	6.62448	5.72604	7.80761	4.35569	0.603118	0.709071	0.520481	0.795412	72.8932	78.3923	64.6592	63.6318	25.3212	-1.16409	28.5969	61.0377	1518.38	2565.16	1418.31	2719.34	0.0435727	0.0420273	0.0410594	0.046199	78.5457	84.2672	70.3674	68.6502	16.4541	16.8826
RNFL	46	OD	AD	0.3744	0.540585	0.404504	0.519028	0.0162397	0.0219818	0.0156645	0.020771	4.40793	4.21022	4.49602	4.23563	2.15602	1.4247	2.15604	1.50849	7.68503	3.61069	7.75915	3.98472	0.53265	0.88184	0.643355	0.84652	76.3337	68.663	70.6233	66.9947	24.1745	66.1917	32.6917	51.3493	1338.77	4952.64	2257.47	3395.73	0.0418849	0.0537461	0.039272	0.0539637	82.1562	73.6659	76.0729	72.5939	17.0099	15.1338
RNFL	46	OS	AD	0.40554	0.565006	0.398688	0.441609	0.0169683	0.0236459	0.0170943	0.0174634	4.40242	4.13797	4.40384	4.38775	2.08368	1.31687	2.0854	1.8361	7.43752	3.29407	7.27768	5.74636	0.62195	0.895275	0.601675	0.714135	62.1316	61.3908	59.8453	68.9047	53.5856	82.6604	49.5368	36.1717	1998.86	4700.1	1830.48	2613.04	0.0426103	0.0559795	0.0455323	0.0433015	67.1778	66.3548	65.1992	74.9258	15.0675	14.1908
RNFL	47	OD	AD	0.362057	0.507986	0.374273	0.446136	0.0145024	0.0200184	0.0155597	0.0180457	4.52219	4.24307	4.47129	4.36521	2.43947	1.55005	2.24302	1.76288	9.73977	4.24229	8.23021	5.39076	0.511752	0.82855	0.574844	0.719876	67.3084	61.4529	68.2212	64.1756	12.73	53.9448	35.8032	52.0033	1658.23	3350.12	1750.56	2406.36	0.0382254	0.0511898	0.0368671	0.0450537	73.3859	66.5317	73.8027	70.038	15.9261	14.5021
RNFL	48	OD	PD	0.407122	0.54212	0.375312	0.524285	0.0180686	0.0258508	0.0150492	0.0226986	4.35332	4.07277	4.53094	4.28145	1.99088	1.33283	2.27174	1.6934	6.55929	3.10003	8.48713	5.16704	0.619774	0.855534	0.587607	0.855155	63.4689	56.8631	66.0729	59.7487	23.3779	69.9753	30.4829	71.5955	1968.57	3017.92	1972.7	2901.15	0.0476805	0.0628638	0.0382456	0.0518335	68.6924	61.1239	72.205	64.4733	15.1478	13.9252
RNFL	48	OS	PD	0.367485	0.481887	0.365988	0.469087	0.0156568	0.0174614	0.0156466	0.0183917	4.43538	4.36268	4.47947	4.33664	2.25388	1.66128	2.25835	1.70019	8.22668	4.88653	8.26179	5.05391	0.508252	0.824779	0.537502	0.774872	60.4694	73.2568	57.0246	67.1973	30.0523	46.1246	58.0327	50.7637	1660.9	3765.51	1865.8	3029.47	0.0392499	0.0445588	0.0414594	0.0475503	66.1313	78.8263	62.9777	72.6223	15.0343	15.9345
RNFL	49	OD	PD	0.40729	0.531723	0.354346	0.437682	0.0158396	0.0227553	0.0147963	0.0162814	4.44236	4.18895	4.5204	4.42094	2.01264	1.41889	2.44723	1.79933	6.7821	3.50932	9.80158	5.19745	0.683382	0.869348	0.460409	0.753856	65.7645	67.7239	71.6793	77.9309	41.6112	84.6081	28.2434	24.9046	2391.82	4195.17	1801.94	3011.48	0.0401629	0.0579925	0.0388917	0.0434847	71.0071	72.5759	77.9914	83.6312	15.45	15.2101
RNFL	49	OS	PD	0.403562	0.487521	0.399845	0.461656	0.0161962	0.0213125	0.0160625	0.0183235	4.41297	4.25811	4.44099	4.31385	2.02075	1.68268	2.11817	1.71266	6.64577	5.34091	7.33493	5.02166	0.641768	0.776408	0.604262	0.751378	69.3313	60.6256	70.826	69.6403	39.918	81.7938	22.3549	37.9337	2348.56	3098.89	1963.96	2580.87	0.0408394	0.0563958	0.0394167	0.0466227	75.0301	65.4041	76.5627	75.2776	15.9211	14.486
RNFL	50	OD	PD	0.364528	0.494075	0.387214	0.454262	0.0147856	0.0196922	0.0161746	0.016771	4.51879	4.25811	4.41748	4.40379	2.29372	1.57915	2.1118	1.7636	8.43566	4.3557	7.35968	5.34957	0.543755	0.796324	0.581654	0.762896	67.8465	64.1638	68.9155	74.2626	7.81574	41.5516	22.1982	32.1822	1631.61	3045.44	1645.46	3121.24	0.039361	0.0459266	0.0419281	0.0416065	73.5175	69.4135	74.5429	80.1601	15.9048	14.8595
RNFL	50	OS	PD	0.425118	0.521913	0.420949	0.480457	0.0183002	0.0211433	0.0173722	0.0190917	4.40286	4.20209	4.47753	4.38981	2.06138	1.43974	2.35175	1.89594	7.21314	3.63117	8.99733	5.83144	0.702764	0.857843	0.625221	0.776672	64.8202	54.4967	66.8225	70.6925	46.045	102.755	42.7938	17.9431	2249.95	3558.48	2106.85	2616.01	0.0494168	0.0519685	0.0407762	0.0442177	69.3689	59.3656	71.5051	75.7862	15.3059	13.5241
RNFL	51	OD	PD	0.399541	0.417326	0.412051	0.461392	0.0167533	0.0168269	0.0168725	0.017617	4.39245	4.42722	4.40575	4.34921	2.00894	2.03356	1.98736	1.6874	6.61662	7.17626	6.65074	4.9743	0.600633	0.641699	0.619496	0.776945	72.401	84.277	68.367	80.7169	18.6338	-4.94319	34.4639	2.35932	1634.71	2563.06	1866.18	3095.64	0.0429083	0.0452369	0.0434594	0.0432213	77.6617	90.6816	74.121	86.5409	16.4419	17.5816
RNFL	51	OS	PD	0.389377	0.46912	0.384274	0.415202	0.0158736	0.0195067	0.0160418	0.0172793	4.46597	4.28432	4.42475	4.39856	2.17987	1.72874	2.16662	1.93626	7.90441	5.08079	7.58707	6.14243	0.567481	0.729775	0.54578	0.677125	71.4575	64.5701	62.1654	74.5341	21.5874	57.7911	38.0382	14.6508	1633.14	2284.44	1536.94	2034.83	0.0414763	0.0491101	0.0400719	0.0434962	77.0049	69.5069	67.8636	80.4881	16.3415	15.2306
RNFL	52	OD	PD	0.355611	0.505183	0.367701	0.422972	0.0133458	0.0193645	0.0160138	0.0159408	4.58751	4.30148	4.46794	4.43459	2.411	1.61018	2.2531	1.86329	9.56243	4.73605	8.40379	5.92484	0.525554	0.816064	0.52563	0.720488	74.7105	60.2347	69.8802	72.0214	21.7826	58.0304	32.1049	29.6503	2004.55	3465.42	1559.42	2574.36	0.0333958	0.0485868	0.0409242	0.0422822	81.5829	65.654	75.4162	77.8269	16.7314	14.3633
RNFL	52	OS	PD	0.379568	0.502638	0.398844	0.466219	0.0155636	0.0215818	0.0174002	0.0179252	4.45149	4.19018	4.38289	4.3236	2.1829	1.48778	2.07952	1.65936	7.91982	3.88816	7.06672	4.65105	0.549686	0.812683	0.590992	0.776791	75.2346	61.2732	64.7148	74.0841	27.1812	59.4232	48.538	19.649	1757.81	3139.68	1763.32	2717.53	0.0380902	0.0565663	0.0454425	0.0446987	80.9315	66.3477	69.4586	79.6453	16.7143	14.5545
RNFL	53	OD	PD	0.499309	0.484606	0.408336	0.489679	0.0195167	0.019954	0.0150911	0.0193155	4.27331	4.25625	4.48999	4.26172	1.59233	1.63285	2.02488	1.52224	4.31223	4.50921	6.74257	4.00407	0.814012	0.782782	0.689673	0.826777	69.204	69.9563	72.1043	66.3535	49.3818	49.7567	0.29426	37.9965	3191.33	2690.79	2461.27	3182.91	0.0476076	0.0486002	0.0369447	0.0466456	74.0227	74.6304	77.8767	71.9005	15.5918	15.7702
RNFL	53	OS	PD	0.354206	0.509638	0.380535	0.474665	0.0138154	0.0207592	0.0153434	0.0181947	4.56136	4.21766	4.45349	4.35491	2.39549	1.48974	2.17652	1.669	9.31939	3.72008	7.72382	4.6606	0.530262	0.837083	0.561822	0.799906	68.4712	66.7696	60.824	67.8052	21.6189	47.0948	35.5394	36.62	1809.24	3432.47	1653.93	2817.83	0.0348046	0.0517825	0.0411569	0.0449277	74.9902	72.3174	66.5582	73.5334	15.976	15.1938
RNFL	54	OD	PD	0.391393	0.497597	0.361036	0.472691	0.0166758	0.0203488	0.0144925	0.0179616	4.3777	4.23107	4.52674	4.3349	2.12081	1.55341	2.42613	1.63901	7.36395	4.1979	9.57323	4.57007	0.544313	0.808904	0.514085	0.780841	70.1731	65.2939	68.1862	70.5792	14.0613	60.2026	42.0549	27.6898	1375.63	3040.81	1702.32	2585.87	0.0409441	0.0502868	0.0376537	0.0430266	75.2807	70.3307	74.1417	75.9908	16.2477	15.0471
RNFL	54	OS	PD	0.40973	0.523582	0.365964	0.473918	0.017454	0.0224101	0.0153678	0.0183534	4.36875	4.16195	4.49807	4.30572	2.0348	1.42601	2.34093	1.63643	6.82036	3.59433	8.90009	4.60721	0.609423	0.849179	0.521174	0.778576	76.9106	60.023	63.479	65.7378	15.2247	65.9747	20.8846	53.547	1526.74	3133.23	1560.51	2492.32	0.0439359	0.0541789	0.0408445	0.042225	81.9893	64.5775	69.0653	71.0462	16.9628	14.3307
RNFL	55	OD	PD	0.375832	0.489686	0.371777	0.476802	0.014918	0.0183784	0.0142434	0.0185323	4.47525	4.30097	4.5359	4.29618	2.18512	1.50848	2.31434	1.59196	7.82002	3.9007	8.6475	4.16699	0.57834	0.833932	0.557121	0.809509	66.1449	70.1688	70.9099	62.44	21.6671	36.1866	25.4254	45.7537	1743	3493.24	1765.16	2624.94	0.0376328	0.043482	0.036717	0.0445154	72.144	75.4946	77.1781	67.7214	15.6236	15.5822
RNFL	55	OS	PD	0.383313	0.491321	0.3971	0.50501	0.0145081	0.0188967	0.0153436	0.0193646	4.51638	4.2747	4.4787	4.25699	2.12215	1.49203	2.05029	1.4447	7.40144	3.80593	6.84275	3.51371	0.631207	0.842371	0.664787	0.858517	74.283	68.0315	72.0653	65.2864	24.5082	13.062	28.9202	60.7941	2351.11	3282.08	2335.86	3451.05	0.0382151	0.0446529	0.0383922	0.0495545	80.5891	73.322	77.5728	70.4317	16.5109	15.3948
RNFL	56	OD	PD	0.364351	0.514642	0.383007	0.489937	0.0146794	0.0204849	0.0155964	0.0190651	4.51888	4.24647	4.47505	4.32929	2.39013	1.51285	2.2467	1.6518	9.17748	3.97183	8.29369	4.82842	0.516788	0.855827	0.596978	0.805248	64.8333	69.8911	67.2893	61.3369	36.1292	73.4659	39.4248	65.0007	1625.6	4048.65	2048.41	3354.33	0.0375636	0.0534632	0.0415785	0.048352	70.6259	75.2502	73.1512	66.4061	15.5717	15.4879
RNFL	56	OS	PD	0.413017	0.519907	0.390723	0.508274	0.0175631	0.019774	0.0150557	0.0199977	4.40119	4.27722	4.5041	4.27361	2.09217	1.49442	2.15717	1.49735	7.2991	3.89991	7.58495	3.97982	0.654226	0.864685	0.61547	0.846603	56.5726	66.5398	68.7709	62.8904	41.3073	76.8017	15.1263	86.724	2036.35	4464.75	2214.89	3977.05	0.0446519	0.04815	0.0391914	0.0499324	62.0315	71.6817	74.8829	67.953	14.2877	14.9959
RNFL	57	OD	PD	0.390418	0.556624	0.409653	0.538139	0.015342	0.0227522	0.017208	0.0213126	4.50249	4.20661	4.41034	4.21092	2.22211	1.45377	2.05449	1.35939	8.01929	3.65652	6.95125	3.12574	0.657548	0.875136	0.657096	0.886036	65.776	67.2768	67.1254	65.0491	14.5761	54.3559	35.7336	72.2594	2185.01	3925.83	1924.35	3971.67	0.036348	0.0566889	0.0409393	0.0517763	71.6503	71.8619	72.3001	70.6247	15.4874	15.1541
RNFL	57	OS	PD	0.376801	0.550001	0.40094	0.527226	0.0155393	0.0251799	0.0158255	0.0203267	4.45965	4.09484	4.49031	4.25539	2.17599	1.36599	2.22686	1.44218	7.77388	3.35849	8.30778	3.50768	0.558568	0.871515	0.628585	0.87613	68.5857	60.4961	68.6519	72.59	39.4498	47.9354	27.0672	26.7	1712.1	3568.37	2144.64	3751.98	0.0421738	0.0582891	0.0397476	0.0503562	74.5582	65.2076	74.4582	77.7233	15.9511	14.1445
RNFL	58	OD	PD	0.372094	0.459933	0.382573	0.439972	0.0149949	0.0170802	0.0161397	0.0168718	4.50521	4.37152	4.42121	4.38124	2.27128	1.74655	2.09672	1.84051	8.47967	5.31284	7.12268	5.61854	0.542855	0.745152	0.572246	0.714722	77.4154	76.5132	65.8119	68.1335	6.76355	22.2113	23.4328	25.0864	1753.38	2826.68	1659.27	2551.56	0.0394502	0.0406886	0.0419869	0.0412286	84.4777	82.7501	71.7229	74.1842	17.0825	16.6161
RNFL	58	OS	PD	0.400802	0.453001	0.389456	0.462156	0.0159497	0.0177838	0.0155703	0.018095	4.46175	4.37841	4.46111	4.34926	2.15677	1.75273	2.1492	1.72813	7.60319	5.28257	7.61382	5.0455	0.619576	0.776278	0.586816	0.770856	62.3536	78.495	70.7364	68.9033	41.0472	1.87866	21.8431	24.0331	2045.07	3301.02	1633.92	2868.56	0.0413806	0.0432884	0.0390615	0.045111	67.8235	84.3354	76.1362	74.4429	15.1071	16.7114
RNFL	59	OD	PD	0.380665	0.473482	0.37252	0.411035	0.0161035	0.0176145	0.0168017	0.0151137	4.45419	4.35885	4.38992	4.48493	2.25235	1.69203	2.19992	1.96928	8.13878	4.93483	7.82721	6.50521	0.557321	0.781207	0.500961	0.68006	66.1505	65.0308	57.2591	70.266	35.6738	31.9437	33.5387	2.13145	1821.73	3447.77	1252.68	2500.91	0.040601	0.0457261	0.044296	0.0374035	72.0612	70.7319	62.5975	75.8869	15.6268	15.0488
RNFL	59	OS	PD	0.360822	0.464439	0.364392	0.398727	0.0147893	0.0189178	0.0161587	0.0146131	4.49681	4.31985	4.4539	4.51094	2.33916	1.69103	2.29146	2.05241	8.95618	4.95765	8.68966	6.95087	0.490287	0.784148	0.462225	0.667808	72.939	66.7329	66.0876	80.9363	13.424	38.7852	22.5213	-5.81571	1633.58	3157.85	1354.98	2487.5	0.0353846	0.0481212	0.0432557	0.0376097	79.0801	72.2873	72.1887	87.3013	16.5651	15.222
RNFL	60	OD	PD	0.384231	0.442515	0.380289	0.449986	0.0157876	0.0169103	0.0150564	0.0173138	4.45692	4.40429	4.48794	4.35569	2.21055	1.7913	2.20861	1.71169	8.01579	5.37745	8.11673	4.95852	0.544636	0.763995	0.572968	0.744319	76.8354	68.983	69.8779	62.5322	16.5489	17.6008	32.3326	61.0793	1605.28	2831.99	1818.67	2717.18	0.0410113	0.0438873	0.0392419	0.0419845	82.7856	75.0034	76.1915	68.1144	16.976	15.6588
RNFL	60	OS	PD	0.379642	0.473366	0.37278	0.486634	0.0158223	0.019369	0.0140664	0.0189106	4.45941	4.32373	4.55193	4.28593	2.21836	1.69217	2.26155	1.60519	8.17163	4.96414	8.30858	4.37465	0.533676	0.800633	0.605651	0.807404	70.3259	70.1463	64.3403	72.7289	38.7061	43.3965	50.2093	40.021	1709.77	2856.4	2206.35	2995.41	0.04123	0.0490452	0.0378176	0.0442406	76.175	75.7983	70.2306	78.3676	16.1596	15.8063
RNFL	61	OD	PD	0.40071	0.51388	0.393811	0.502026	0.016629	0.0208492	0.0163044	0.0195828	4.41923	4.21021	4.43369	4.26382	2.06708	1.4984	2.13526	1.48707	7.14257	3.88202	7.41323	3.72143	0.610742	0.835984	0.604185	0.830266	58.8666	65.2374	62.3216	67.8228	46.0283	62.5194	49.3162	44.1256	1978.08	3206.98	1920.45	3054.99	0.041418	0.0486898	0.0444347	0.0485238	64.012	70.342	67.6241	73.165	14.594	15.0139
RNFL	61	OS	PD	0.393007	0.545291	0.399716	0.454325	0.0153856	0.0220848	0.0160397	0.0172167	4.45248	4.15351	4.43514	4.38235	2.09956	1.33406	2.09872	1.70863	7.13595	3.16183	7.16707	4.868	0.630741	0.874515	0.586874	0.769255	68.7872	62.8387	64.4198	68.3396	13.6531	74.5367	28.1136	28.0733	1877.94	4126.65	1797.02	2713.51	0.036802	0.0561402	0.0382724	0.0416409	74.3811	67.8088	69.6335	74.0511	15.949	14.5188
RNFL	62	OD	PD	0.407363	0.474106	0.394462	0.477241	0.0191294	0.0190109	0.016306	0.0206938	4.34463	4.29265	4.42088	4.28803	2.0406	1.59248	2.07342	1.71227	7.3066	4.47151	7.03404	4.98807	0.599025	0.794506	0.606961	0.784347	57.362	61.2053	60.6522	60.3449	40.582	55.8118	44.3831	60.0435	1803.06	2952.31	1785.18	2860.14	0.0475733	0.0469431	0.0413359	0.0510319	62.7939	66.499	66.1278	65.2209	14.3395	14.6177
RNFL	62	OS	PD	0.40219	0.523322	0.420653	0.468191	0.0168191	0.0221429	0.0194288	0.0200483	4.39504	4.15405	4.31786	4.28797	2.09901	1.41695	1.98361	1.71903	7.40931	3.56978	6.74441	5.23079	0.570136	0.848218	0.639751	0.735006	66.8676	61.0571	51.8617	59.335	40.6604	69.7017	61.0915	40.6244	1713.27	3417.81	2149.09	2503.77	0.0422041	0.0555694	0.0485702	0.0525665	71.8606	65.7139	56.5823	64.5702	15.7222	14.3522
RNFL	63	OD	PD	0.437146	0.487204	0.411627	0.445162	0.0183904	0.0194503	0.0168198	0.017594	4.34415	4.28357	4.41511	4.36292	1.83782	1.58311	1.95849	1.78514	5.72984	4.42079	6.47951	5.4194	0.723916	0.810409	0.6814	0.719438	54.6364	64.5312	53.8999	59.6252	80.2165	40.7126	63.3293	52.2332	2504.16	2895.31	2290.37	2605.97	0.0447469	0.0504345	0.0450982	0.0444582	58.9919	69.7629	58.8806	65.0979	13.8456	14.9633
RNFL	63	OS	PD	0.430534	0.503924	0.449007	0.452537	0.0178728	0.0196458	0.0190869	0.0178909	4.33525	4.23568	4.29718	4.32389	1.85943	1.47085	1.76541	1.7481	6.03933	3.73966	5.38119	5.27849	0.669097	0.845251	0.715953	0.700558	57.962	70.0731	53.6625	68.0082	38.6951	14.0828	68.8014	27.1253	1886.7	3500.9	2227.79	2081.63	0.0492291	0.0461791	0.048692	0.0433359	63.0431	75.4687	58.1118	73.8337	14.4333	15.6387
RNFL	64	OD	PD	0.396504	0.490763	0.461373	0.534067	0.0161191	0.0185169	0.0172479	0.0222333	4.46962	4.33143	4.431	4.22884	2.08532	1.62147	1.87153	1.44898	7.02678	4.39279	5.81356	3.6581	0.625706	0.818421	0.791428	0.875672	66.0903	64.0846	63.2657	57.0667	49.8433	5.75488	51.3596	92.9208	2105.07	2983.64	3781.51	3804.06	0.0433606	0.0429592	0.0409923	0.0543301	71.3748	68.6302	67.491	61.1892	15.5545	14.9256
RNFL	64	OS	PD	0.384239	0.50835	0.451969	0.487647	0.015245	0.0223697	0.0215263	0.0206782	4.46137	4.20286	4.26526	4.22126	2.0863	1.50507	1.79563	1.53641	6.92151	3.98124	5.68816	4.06677	0.625346	0.82621	0.705021	0.79107	57.0634	56.8944	52.246	66.3422	44.6564	66.7601	90.1696	53.4638	2104.63	3256.69	2464.54	2834.94	0.0384529	0.0560712	0.0542054	0.0497835	62.937	61.4107	56.6929	71.7614	14.3762	13.8218
RNFL	65	OD	PD	0.398953	0.421064	0.459232	0.392525	0.0174514	0.0163353	0.0555181	0.015077	4.36667	4.44338	4.12498	4.49076	2.02099	1.92346	2.09309	2.12221	6.8754	6.24833	8.24123	7.50731	0.592713	0.675014	0.580285	0.592255	55.9391	70.973	50.1457	73.0069	47.7635	-2.48402	75.0268	22.8925	1817.2	2584.77	2195.82	1881.36	0.0451253	0.041539	0.113279	0.0369454	60.9726	76.1905	55.39	78.741	14.2249	16.0229
RNFL	66	OD	PD	0.382001	0.499852	0.384252	0.424802	0.0148609	0.0213737	0.015646	0.0174357	4.5174	4.18738	4.44204	4.39568	2.20626	1.46661	2.13371	1.90722	7.86022	3.8197	7.47502	6.42199	0.594369	0.809522	0.588081	0.662472	67.1928	56.4735	60.8193	65.8826	28.2868	66.9688	29.9399	32.3574	1996.58	3015.31	1987.14	2572.51	0.0391525	0.0552439	0.0400214	0.0445154	72.9561	61.5266	66.2093	71.9802	15.7544	13.8355
RNFL	66	OS	PD	0.440465	0.444211	0.354983	0.441966	0.0218317	0.0170019	0.0140421	0.0180007	4.30987	4.39903	4.55674	4.34742	1.98477	1.80122	2.3722	1.80904	6.90801	5.61572	9.02447	5.67379	0.642269	0.737579	0.532502	0.684809	54.1372	68.3749	74.2016	65.4657	56.2474	34.6937	17.5636	53.4289	2153.64	2809.18	1738.9	2378.79	0.0609108	0.0445371	0.0360778	0.0488788	58.9728	73.9966	80.1294	70.8727	13.8884	15.5569
RNFL	67	OD	PD	0.388561	0.511195	0.417248	0.443734	0.015705	0.0213611	0.0166475	0.0176484	4.46401	4.19482	4.42792	4.34788	2.12548	1.44214	1.93546	1.76314	7.40397	3.65596	6.26405	5.35414	0.592099	0.824808	0.678084	0.689522	66.3414	63.0223	59.5689	72.329	40.8558	70.2768	47.9109	23.9735	1872.51	3307.41	2431.42	2514.99	0.0420365	0.0533292	0.0457499	0.0425227	71.7992	68.1999	64.9994	77.7124	15.6929	14.7748
RNFL	67	OS	PD	0.439334	0.519549	0.366362	0.42719	0.0200082	0.0204655	0.0143774	0.0169732	4.25981	4.22293	4.5199	4.37577	1.74101	1.46556	2.28797	1.88167	5.10409	3.66351	8.49013	5.99317	0.692757	0.852366	0.545564	0.654652	52.2413	64.5632	66.7028	66.2968	71.4123	41.5107	22.107	38.2363	2147.04	3576.04	1861.68	2301.42	0.0497291	0.0517729	0.0353317	0.0408278	57.2597	69.601	72.5297	71.6312	13.6255	14.809
RNFL	68	OD	PD	0.425595	0.48152	0.389806	0.438652	0.0201535	0.0202294	0.0157537	0.0177088	4.29508	4.23211	4.46323	4.3765	1.94722	1.57889	2.19298	1.89292	6.38649	4.29244	8.17206	6.10003	0.670482	0.784337	0.597631	0.709165	49.9135	60.132	57.268	60.8177	88.2522	75.0412	52.3014	67.1419	2244.16	2957.22	2285.1	2452.34	0.0522369	0.0492111	0.0409732	0.0441948	54.5913	65.4661	62.7243	66.0712	13.2585	14.4714
RNFL	68	OS	PD	0.376616	0.454123	0.388576	0.452567	0.0152011	0.020432	0.0173132	0.0180824	4.49895	4.28479	4.36912	4.32153	2.29331	1.75169	2.11761	1.71175	8.62627	5.34325	7.47502	4.87705	0.558551	0.730449	0.561235	0.749053	61.4989	61.4737	51.163	62.6061	33.4828	52.2661	57.5225	36.8294	1773.88	2750.85	1685.16	2491.37	0.0395912	0.0464364	0.0448086	0.045718	67.0595	66.2392	56.5583	68.0182	15.0693	14.6253
RNFL	69	OD	PD	0.374101	0.443438	0.424579	0.437183	0.0159668	0.0165173	0.019367	0.0159023	4.44644	4.38434	4.32499	4.42865	2.22564	1.76067	1.8927	1.82954	8.14763	5.28919	6.26953	5.73378	0.528017	0.741214	0.66566	0.732025	61.2477	69.9818	54.0165	77.1943	33.688	26.5394	78.9085	25.6773	1757.36	2489.73	2259.51	2773.48	0.042343	0.0414163	0.0498957	0.0399001	67.4727	75.9153	58.8657	83.6496	14.9753	15.8642
RNFL	69	OS	PD	0.373049	0.462515	0.366379	0.471319	0.0155801	0.0177985	0.0134432	0.0181674	4.46143	4.34648	4.5926	4.31864	2.20091	1.70893	2.26411	1.63044	7.93903	5.17854	8.47176	4.59855	0.542993	0.74117	0.593432	0.770936	71.3714	65.4715	73.7839	64.3636	20.4565	21.6691	19.4585	40.6037	1652.72	2279.86	2305.75	2858.53	0.0388848	0.044034	0.0344512	0.0452484	77.1599	70.9882	80.058	69.8828	16.3338	15.3509
RNFL	70	OD	PD	0.399693	0.505185	0.41851	0.479043	0.0158755	0.0198774	0.0199052	0.0192955	4.43324	4.23698	4.23974	4.26185	2.0072	1.50804	1.87478	1.58861	6.56554	4.32525	5.94812	4.34482	0.638056	0.822596	0.60814	0.763353	67.1469	69.3884	58.5033	68.9593	22.7221	47.2546	30.1428	46.957	1936.57	3403.1	1364.27	2574.02	0.0420202	0.0511912	0.0494267	0.0453515	73.0318	75.0907	63.2642	74.1263	15.7282	15.5228
RNFL	70	OS	PD	0.449905	0.537763	0.442953	0.473537	0.022142	0.0222315	0.0207097	0.0197059	4.22581	4.17911	4.35818	4.24582	1.8493	1.48314	1.89687	1.57784	6.32724	4.0141	6.29404	4.29126	0.736896	0.860597	0.705589	0.772478	53.9334	62.9209	58.5678	61.0228	92.9873	47.199	73.9436	53.0786	3276.7	3671.35	2615.89	2587.66	0.0545567	0.0517166	0.051588	0.0473671	58.3468	68.4321	63.6297	65.7244	13.5768	14.64
RNFL	71	OS	PD	0.384761	0.433269	0.394633	0.424476	0.0168341	0.0209727	0.0172682	0.0164896	4.41036	4.2758	4.40007	4.43916	2.20865	1.85054	2.09843	1.93486	7.9707	5.80795	7.33148	6.27538	0.540609	0.674793	0.589552	0.697816	59.1007	57.833	57.8599	68.5446	32.8146	34.668	41.1259	29.234	1576.21	2389.24	1809.78	2487	0.0419331	0.0536213	0.0445625	0.0430954	64.1854	63.3838	63.1005	74.0026	14.8646	14.1159
RNFL	72	OD	PD	0.408211	0.467763	0.424217	0.532805	0.0173832	0.0185734	0.0203641	0.0241274	4.37619	4.29785	4.27651	4.10209	1.95995	1.63004	1.90112	1.36241	6.42839	4.44114	6.14658	3.28952	0.640568	0.785417	0.64208	0.843711	63.0944	59.0704	47.6853	52.3103	49.291	62.2401	77.9316	70.6911	1903.32	2889.46	2029.72	2629.62	0.0425839	0.0466215	0.0516529	0.0618429	68.1805	64.4393	52.3315	57.0265	15.1544	14.3529
RNFL	72	OS	PD	0.393679	0.506966	0.436437	0.489858	0.0158129	0.0209404	0.0213498	0.0212543	4.4354	4.19875	4.184	4.234	2.05016	1.49418	1.78977	1.60804	6.92529	3.92497	5.445	4.66871	0.622181	0.822105	0.62841	0.769976	67.1061	60.9539	49.8719	58.5112	4.80507	73.5802	46.9937	73.8811	1971.9	3157.92	1344.52	2778.35	0.0385729	0.050452	0.0519016	0.0538835	72.3479	65.9209	53.978	63.5583	15.6594	14.4885
RNFL	73	OD	PD	0.37136	0.419923	0.38931	0.42604	0.0149577	0.0171098	0.0159027	0.0177299	4.49414	4.39248	4.44422	4.36174	2.22826	1.91827	2.14123	1.86152	8.00562	6.33463	7.60303	5.93344	0.585537	0.651871	0.568692	0.669896	60.5173	69.1214	66.8998	67.2941	35.6628	36.3511	32.8371	43.2672	1788.62	2423.52	1945.2	2377.65	0.0358666	0.0446245	0.0405825	0.0462448	66.7025	74.9946	72.2444	72.9774	14.9497	15.7579
RNFL	73	OS	PD	0.370061	0.471737	0.391633	0.45184	0.0152304	0.0202765	0.0164431	0.017785	4.50393	4.21512	4.41991	4.35619	2.26321	1.63111	2.08469	1.74794	8.26914	4.57029	7.04007	5.2531	0.567005	0.7276	0.587821	0.737881	63.3489	55.8271	63.1293	72.1843	27.6619	79.4918	18.0293	38.8522	1970.64	2746.07	1671.76	2513.13	0.0370234	0.0493658	0.0423871	0.0483291	69.2652	60.609	68.7225	78.0374	15.2132	13.9329
RNFL	74	OD	PD	0.391309	0.473236	0.360366	0.430302	0.0152605	0.0207995	0.0140874	0.016658	4.45833	4.24207	4.54829	4.43282	2.09938	1.61819	2.31461	1.89889	7.20005	4.6628	8.82468	6.20575	0.612608	0.765348	0.535512	0.684458	61.6404	64.7074	61.7711	73.6132	19.1062	47.2334	28.1314	23.8351	1893.63	2514.51	1906.7	2655.11	0.0374832	0.0521126	0.034233	0.0416867	67.2666	69.781	68.3181	79.6653	15.0269	15.0082
RNFL	74	OS	PD	0.407424	0.476375	0.390053	0.436176	0.0154655	0.0182399	0.016092	0.0166317	4.45136	4.31165	4.43434	4.40311	1.95773	1.64918	2.10663	1.80852	6.36088	4.56007	7.31605	5.67583	0.677584	0.773817	0.581338	0.720234	65.3678	68.4501	62.1967	74.0837	32.0659	37.7493	56.1041	26.8326	2178.99	3083.92	1973.37	2782.66	0.0387244	0.0424693	0.042844	0.0414348	70.5612	74.114	67.7091	80.3972	15.3911	15.5111
RNFL	75	OS	PD	0.412324	0.476309	0.418669	0.485051	0.016121	0.0190416	0.018183	0.0213154	4.47608	4.31522	4.33202	4.21605	2.05971	1.6568	1.90758	1.5886	7.31208	4.64965	6.13624	4.38512	0.683023	0.804352	0.644051	0.78056	64.1479	66.7376	56.46	58.9307	12.3288	37.252	63.6942	59.2996	2446.37	3822.01	1907.4	2752.05	0.0401281	0.0524495	0.0523901	0.0535743	69.4807	72.3877	60.9142	63.993	15.1334	15.1551
RNFL	75	OD	PD	0.363519	0.494951	0.378881	0.440593	0.0157806	0.0223866	0.0165519	0.0180876	4.47913	4.16553	4.43293	4.35065	2.30763	1.55076	2.21871	1.8401	8.64654	4.27458	8.05523	5.62733	0.502763	0.778349	0.535379	0.707863	66.3334	59.8324	70.2439	61.3184	34.6572	39.5952	22.7891	29.7116	1803.17	2485.11	1540.84	2365.97	0.0405108	0.0574104	0.0404415	0.0480771	72.5197	64.72	75.4737	66.9935	15.6924	14.4105
GCL	1	OS	HC	0.370372	0.383964	0.384814	0.374452	0.0167762	0.0179411	0.0177217	0.0166762	4.41541	4.37318	4.34368	4.42166	2.29094	2.19546	2.13508	2.2192	8.76119	8.00447	7.69804	8.18909	0.473487	0.524853	0.514183	0.540973	50.3426	56.0964	55.3121	58.6901	53.0334	52.1156	33.4111	50.8763	1542.88	1721.77	1455.66	1675.03	0.0418669	0.0441176	0.0420681	0.0433473	55.6723	61.4967	59.8763	64.2107	13.6972	14.397
GCL	2	OS	HC	0.354403	0.374198	0.388549	0.386749	0.0171152	0.0168129	0.0179794	0.0165933	4.40783	4.4547	4.36656	4.45741	2.45188	2.36414	2.23095	2.24233	10.0598	9.19353	8.2753	8.35374	0.376534	0.537235	0.540902	0.579149	55.4873	55.0615	50.6812	54.215	28.5744	38.5531	43.3093	57.2328	1141.97	1622.01	1452.24	1826.88	0.0449776	0.045072	0.0445212	0.0414577	60.9422	59.8061	54.7095	59.5542	14.4888	14.2593
GCL	2	OD	HC	0.416284	0.394358	0.374114	0.390911	0.0228779	0.0169974	0.0165032	0.0175025	4.16964	4.40382	4.41586	4.4253	1.96316	2.17536	2.30485	2.34266	6.6251	7.98611	8.97913	9.36291	0.477353	0.582231	0.464957	0.560706	53.245	58.5431	56.1214	58.8723	40.5415	42.6112	38.8905	43.2631	1270.88	1667.8	1376.01	1639.79	0.0590195	0.041752	0.0409556	0.0444353	57.7456	63.4882	61.7429	64.1648	13.9593	14.6341
GCL	3	OD	HC	0.366956	0.360547	0.359868	0.377181	0.0171943	0.015738	0.017697	0.0169046	4.39259	4.46695	4.35531	4.44269	2.3993	2.4563	2.33219	2.35551	9.5934	9.90409	8.9507	9.161	0.405188	0.47781	0.377626	0.50858	51.2043	50.8591	47.6398	50.7568	42.302	54.7823	35.6636	58.3483	1261.01	1549.62	1119.5	1653.13	0.0474929	0.0406493	0.0440266	0.0441375	56.7154	56.3446	52.823	55.4999	13.8117	13.7477
GCL	3	OS	HC	0.38541	0.397495	0.373134	0.401683	0.0180056	0.0195379	0.0162969	0.0189465	4.37055	4.35348	4.42969	4.32258	2.19872	2.20157	2.26778	2.06008	8.3207	8.1563	8.50202	7.03372	0.532687	0.5794	0.477878	0.581977	52.3815	56.6638	56.2158	54.9868	57.0638	56.6384	39.7318	73.4931	1607.68	1725.92	1406	1819.83	0.0452747	0.0509422	0.0405589	0.0470464	57.0502	60.9937	61.8189	59.8528	13.7989	14.4206
GCL	4	OD	HC	0.341454	0.400605	0.405313	0.414855	0.0154452	0.0197373	0.0214303	0.0204695	4.49621	4.29413	4.22458	4.27365	2.48875	2.08248	2.0004	2.03549	10.2952	7.22264	6.92467	7.21778	0.392756	0.548919	0.520034	0.599206	51.7176	51.3364	48.7929	54.1791	42.2924	39.2613	43.9192	40.0603	1369.22	1412.19	1164.66	1912.99	0.0389213	0.0521307	0.050399	0.0512495	57.5865	55.8631	53.1127	58.549	13.8942	13.68
GCL	4	OS	HC	0.390114	0.414344	0.371917	0.40044	0.0180571	0.0189941	0.017416	0.0183459	4.32859	4.33496	4.38199	4.35762	2.13831	2.06884	2.29148	2.12792	7.65024	7.43853	8.82316	7.48429	0.491414	0.587847	0.450917	0.567002	54.9839	55.4122	55.1813	52.6399	37.3191	62.824	51.9002	55.8245	1409.85	2130.92	1385.81	1558.7	0.0439257	0.0480518	0.0434076	0.0454202	59.6046	59.8585	60.6865	57.1941	14.2776	13.9945
GCL	5	OS	HC	0.381726	0.404107	0.401857	0.381145	0.0178348	0.0175723	0.021036	0.0160343	4.36477	4.38141	4.24094	4.43814	2.20733	2.15481	2.07805	2.26321	8.11477	7.73669	7.26089	8.52652	0.515711	0.590297	0.499362	0.54139	55.9279	59.0301	51.7803	63.0208	53.7551	36.7084	57.1066	40.0043	1544.19	1693.7	1343.12	1637.43	0.0444965	0.0468194	0.0543605	0.0385029	61.1729	64.0895	56.624	68.4904	14.4258	14.672
GCL	5	OD	HC	0.38606	0.398347	0.371815	0.422303	0.018536	0.0164512	0.0164799	0.0195482	4.33871	4.4375	4.42139	4.29858	2.20463	2.24845	2.24992	2.03045	8.13878	8.61138	8.35296	6.81961	0.506826	0.575604	0.512687	0.593006	58.9943	58.6015	64.6371	62.0169	37.7492	35.7948	44.3354	25.1207	1353.87	1751.82	1724.57	1470.79	0.0470451	0.042137	0.0415017	0.0488788	63.7935	63.7962	69.8595	66.7782	14.8111	14.6053
GCL	6	OS	HC	0.36735	0.380189	0.382529	0.411405	0.0166374	0.0162057	0.0191496	0.0192119	4.42818	4.47988	4.30477	4.31585	2.38212	2.45931	2.1805	2.22222	9.55525	10.2056	8.07261	8.29579	0.43831	0.530016	0.415616	0.562145	57.6204	57.7987	54.0275	54.9425	42.7233	39.1405	17.5135	43.5864	1410.53	1546.68	935.882	1295.22	0.0429227	0.0430473	0.0503563	0.0459355	62.9877	63.0105	58.9287	59.0074	14.7009	14.6706
GCL	6	OD	HC	0.413266	0.404553	0.476069	0.415971	0.0201289	0.019157	0.0233634	0.0196488	4.32478	4.32441	4.16987	4.31717	2.06563	2.05703	1.62931	1.97775	7.44559	7.20469	4.69043	6.68247	0.58515	0.576849	0.747201	0.628212	57.5028	51.3954	54.7927	55.2748	47.3857	49.8899	84.1105	40.5435	1706.33	1725	2479.24	1814.2	0.052927	0.0532363	0.0628061	0.0498523	61.8146	55.6328	58.3424	59.5412	14.5873	13.5621
GCL	7	OD	HC	0.375513	0.38265	0.356618	0.405161	0.0165607	0.018053	0.0158259	0.0194805	4.44608	4.35799	4.46156	4.27229	2.31501	2.19977	2.38323	2.0983	8.90974	8.03801	9.37487	7.53762	0.541676	0.468664	0.447883	0.527393	52.4117	59.6282	56.7082	56.4337	79.2448	33.587	50.0678	32.6797	2079.01	1253	1455.47	1193	0.0456981	0.0476317	0.0423594	0.0466227	57.5224	64.3724	62.177	60.4791	13.8033	14.9933
GCL	7	OS	HC	0.377091	0.394181	0.387941	0.397705	0.0170968	0.0179332	0.0183284	0.0189782	4.37366	4.38054	4.35729	4.32857	2.26058	2.1752	2.2373	2.2354	8.25739	7.91706	8.50394	8.54748	0.44771	0.521888	0.514028	0.520853	50.1434	59.6636	50.9482	57.1198	35.2912	33.9344	61.9258	47.6218	1253.73	1390.34	1549.6	1452.18	0.0428282	0.0504755	0.0442826	0.0473213	55.0292	64.8839	55.4535	61.6932	13.6608	14.8475
GCL	8	OD	HC	0.368862	0.363552	0.372417	0.374813	0.0174822	0.0161183	0.0184194	0.0164717	4.36888	4.46328	4.35415	4.41997	2.32514	2.46518	2.30562	2.26969	8.94328	10.1421	8.77413	8.34955	0.434655	0.476435	0.433245	0.53446	55.6798	65.4761	56.1544	59.9889	42.8906	37.5146	36.2279	41.3216	1373.87	1433.21	1272.03	1530.1	0.042843	0.0404022	0.0438536	0.0420761	60.7044	70.7225	61.5027	64.9131	14.4411	15.6462
GCL	8	OS	HC	0.355909	0.360449	0.347986	0.369207	0.0168869	0.0164965	0.0166026	0.0162789	4.41091	4.42872	4.42873	4.46365	2.48056	2.45552	2.4884	2.46685	10.1891	9.84285	9.98909	9.90896	0.392321	0.442168	0.403615	0.468036	56.5168	59.3595	57.7673	57.3295	37.1796	37.5498	33.2706	42.3716	1192.75	1304.31	1228.67	1380.19	0.0415699	0.041881	0.0413604	0.0427747	61.5914	64.6482	62.839	62.5305	14.6548	14.9637
GCL	9	OD	HC	0.381861	0.380596	0.370762	0.386248	0.0187459	0.0167054	0.0177565	0.0172567	4.34104	4.41765	4.35201	4.39828	2.20628	2.194	2.2623	2.20358	8.18212	7.9953	8.41751	8.06894	0.476744	0.524105	0.41725	0.546661	60.6034	64.2093	56.68	58.4093	34.1786	47.447	35.2083	44.3415	1320.72	1739.54	1259.97	1674.86	0.0476934	0.0440465	0.0441653	0.0440574	65.8133	69.2756	61.4318	63.0551	15.1237	15.3702
GCL	9	OS	HC	0.397583	0.382203	0.372516	0.347914	0.0185865	0.017828	0.0174507	0.014783	4.31534	4.36488	4.36917	4.53713	2.05232	2.21264	2.25869	2.54212	6.8618	7.93024	8.43449	10.5835	0.560993	0.510274	0.429011	0.438789	62.0897	52.3886	59.0104	61.5024	40.1438	44.1666	40.1761	38.877	1707.56	1417.97	1312.35	1491.71	0.0472102	0.0460175	0.0451942	0.0408278	66.3965	56.9219	64.0578	67.1315	15.0062	13.9084
GCL	10	OD	HC	0.378499	0.419031	0.374188	0.404657	0.0166305	0.0189249	0.0161636	0.0174532	4.41944	4.31982	4.46265	4.38901	2.29539	2.09283	2.35031	2.1531	8.91599	7.4133	9.22474	7.93385	0.514665	0.606801	0.495137	0.600186	52.7817	55.715	57.1833	56.3806	37.1056	51.1061	48.0612	56.8329	1447.9	1666.1	1581.89	1814.74	0.0418641	0.0462689	0.0413594	0.0451568	58.3301	60.2327	62.7107	61.1633	13.9333	14.2131
GCL	10	OS	HC	0.392713	0.422443	0.387367	0.42216	0.0176222	0.021392	0.0171505	0.0184949	4.36924	4.28175	4.40689	4.34586	2.2123	2.06892	2.28378	1.99277	8.13807	7.40539	8.72119	6.68812	0.509548	0.60056	0.520493	0.632222	55.5864	54.8363	54.1282	58.6662	39.3501	46.3313	36.987	33.6898	1359.3	1782.33	1473.6	1711.22	0.0438519	0.054591	0.0435531	0.0453515	60.3947	59.3154	59.1464	63.6794	14.3599	13.9642
GCL	11	OS	HC	0.393734	0.395691	0.369046	0.380714	0.0175426	0.0181697	0.015897	0.0165204	4.39261	4.36979	4.45869	4.44538	2.17272	2.19983	2.32614	2.32077	7.93356	8.24985	8.91512	9.0362	0.579017	0.556688	0.478095	0.536839	59.487	51.529	58.8524	60.2622	55.8424	47.762	37.8798	50.6435	1914.25	1594.15	1482.22	1722.9	0.0464087	0.0463582	0.0395138	0.0408049	64.5457	56.123	64.6581	65.3713	14.6498	13.7358
GCL	11	OD	HC	0.404916	0.382187	0.398988	0.422691	0.0213763	0.0170481	0.0181619	0.0226583	4.23815	4.43058	4.38827	4.22873	2.12202	2.43792	2.12821	2.05259	7.87094	10.2478	7.52694	7.34923	0.496401	0.566472	0.598957	0.584368	46.8376	58.7632	56.1412	52.8615	54.912	23.7912	53.2347	54.0388	1402.36	1648.35	1699.86	1924.98	0.0558442	0.0447324	0.0467179	0.0559907	51.5699	63.3364	61.0525	57.0963	13.0957	14.628
GCL	12	OS	HC	0.40422	0.409174	0.403538	0.408091	0.0179766	0.0188276	0.0188263	0.0196746	4.35013	4.33938	4.33982	4.29627	2.05848	2.01883	2.14388	1.96588	7.12161	6.96058	7.81411	6.40527	0.58294	0.61572	0.536984	0.626012	63.919	55.0279	55.3542	50.9281	34.6072	74.6883	37.832	90.0153	1870.42	2326.08	1561.53	2258.27	0.0462162	0.0472477	0.0491	0.0507456	69.2233	59.4425	59.7953	54.7526	15.2854	13.9108
GCL	12	OD	HC	0.389055	0.413947	0.399352	0.396468	0.0183913	0.019866	0.0196911	0.0183898	4.34102	4.30997	4.28062	4.33606	2.15163	2.01182	2.07512	2.11198	7.8574	6.99424	7.33375	7.49229	0.506199	0.607164	0.50889	0.535265	54.1925	53.7262	55.6976	54.75	45.111	68.8868	43.5507	50.9399	1592.06	2121.73	1319.07	1668.37	0.0470958	0.0509806	0.0466812	0.0494056	59.0946	58.0752	60.1512	59.896	14.0403	13.8494
GCL	13	OD	HC	0.391047	0.394369	0.372976	0.389068	0.0183038	0.0168641	0.0174985	0.0185766	4.33868	4.41711	4.37786	4.34399	2.09755	2.15309	2.27057	2.11396	7.31723	7.76826	8.79568	7.47041	0.517015	0.57265	0.469749	0.529454	61.2216	61.3734	56.146	60.728	33.8003	47.7635	36.5862	32.914	1433.66	2054.45	1343.6	1476.8	0.0478827	0.0432331	0.0428356	0.0480542	66.332	66.5885	61.6144	65.2781	15.0179	14.8929
GCL	13	OS	HC	0.3949	0.39685	0.350895	0.379716	0.0190656	0.0168873	0.0150603	0.0170304	4.28469	4.40356	4.49221	4.39242	2.13563	2.10164	2.4482	2.18021	7.55296	7.33327	9.91434	7.86137	0.470846	0.587984	0.414158	0.514053	53.3271	55.5423	66.3741	54.4818	47.7781	56.7179	26.9842	41.6522	1321.42	2041.11	1278.9	1534.43	0.048238	0.0423274	0.0401182	0.0429236	57.9573	60.3609	72.2232	59.4673	14.106	14.0963
GCL	14	OS	HC	0.366402	0.39642	0.353244	0.37531	0.0171522	0.0176718	0.01633	0.016496	4.42439	4.40118	4.43108	4.42362	2.36578	2.21049	2.3978	2.25593	9.41263	8.12827	9.42903	8.29604	0.443439	0.576646	0.428431	0.521404	59.3067	57.5735	54.9803	52.7366	28.2724	35.9223	40.0736	49.2335	1329.96	1781.18	1369.15	1722.51	0.0447871	0.0450895	0.0421038	0.0420417	65.0071	62.1859	60.5968	57.8572	14.8676	14.5263
GCL	14	OD	HC	0.404066	0.409568	0.363893	0.380786	0.0188883	0.0190808	0.016244	0.0156631	4.31981	4.35247	4.42159	4.46936	2.00906	2.08936	2.24812	2.24071	6.81214	7.54456	8.2243	8.22852	0.584208	0.584936	0.500996	0.537684	57.7084	56.2415	61.533	58.736	48.9823	51.3995	54.1493	35.9876	1760.92	1812.09	1666.32	1733.26	0.0476365	0.0496642	0.0423033	0.0400032	62.2054	60.7426	66.8954	64.203	14.5164	14.322
GCL	15	OS	HC	0.390966	0.429817	0.373901	0.397266	0.0198489	0.0208657	0.0169044	0.0185111	4.25109	4.25075	4.41119	4.33728	2.1077	1.98154	2.22349	2.10112	7.33385	6.66457	8.07359	7.5194	0.450096	0.606893	0.485785	0.511169	49.8694	49.7223	62.9149	57.6553	40.1132	54.0289	35.3461	40.8116	1099.42	1667.18	1534.21	1394.05	0.0469786	0.0532826	0.0427465	0.0498637	54.2524	53.7207	68.4016	62.5222	13.6001	13.2604
GCL	15	OD	HC	0.376752	0.403686	0.365957	0.398806	0.0182125	0.0165491	0.015472	0.0192473	4.3345	4.42736	4.47143	4.28811	2.192	2.16594	2.29224	2.05494	8.07872	8.01984	8.49609	7.03964	0.450281	0.629012	0.484574	0.537375	67.1445	59.0116	62.1718	46.4826	40.95	57.1001	35.9523	41.3535	1552.94	2382.79	1503.29	1396.14	0.041923	0.0416698	0.0394625	0.0479855	72.3348	63.8279	67.644	50.9684	15.6911	14.4648
GCL	16	OD	HC	0.353169	0.383025	0.362522	0.38398	0.0162366	0.0205445	0.0173941	0.0178821	4.44133	4.27461	4.36822	4.36378	2.46312	2.2198	2.3171	2.16621	10.2542	8.5575	8.86409	7.71435	0.402536	0.436659	0.395517	0.487489	55.091	54.3581	56.3336	56.6572	38.322	44.1228	35.2302	34.6356	1337.02	1313.41	1221.49	1344.28	0.0408109	0.0555079	0.0443473	0.044378	60.4658	59.3693	61.3846	61.5911	14.4147	14.1253
GCL	16	OS	HC	0.393667	0.395598	0.385238	0.412909	0.0191923	0.0184034	0.0174973	0.019235	4.29896	4.33797	4.37341	4.29691	2.10083	2.12754	2.15729	1.95313	7.7089	7.66363	7.78056	6.48216	0.489038	0.501509	0.489624	0.59478	44.3741	59.8728	55.0213	55.0687	53.1064	37.2278	45.4055	46.9556	1433.74	1344.98	1504.83	1802.11	0.0463495	0.0463412	0.043839	0.0478252	49.0837	64.5448	60.2441	59.3046	12.7263	14.8684
GCL	17	OD	HC	0.410088	0.41928	0.403481	0.434413	0.0172987	0.0188583	0.0174389	0.0194267	4.37059	4.31387	4.38127	4.27117	2.02782	1.94387	2.08443	1.82864	7.03933	6.37759	7.49388	5.61586	0.608132	0.648818	0.58226	0.654268	54.6118	53.4706	58.1661	61.3574	46.6219	62.3898	50.7239	28.1933	1878.04	2043.21	1914.46	1734.47	0.0464774	0.0455389	0.0422579	0.0491651	59.9756	57.6731	63.4822	65.7228	14.0047	13.8022
GCL	17	OS	HC	0.415079	0.423839	0.408524	0.403217	0.0190881	0.0181124	0.0177831	0.019813	4.30159	4.34681	4.36068	4.28534	2.00588	1.89628	2.06989	2.07918	6.86717	6.05906	7.27035	7.33485	0.577587	0.679765	0.596661	0.593925	57.5087	59.7683	55.858	53.4952	49.5691	57.9544	64.6871	51.2905	1691.36	2344.37	1803.06	1700.22	0.0477302	0.0452027	0.0432533	0.0525207	62.0003	64.2271	60.5655	57.6456	14.461	14.5615
GCL	18	OD	HC	0.387965	0.399284	0.391943	0.413395	0.0181532	0.0175908	0.0187993	0.0187824	4.37585	4.37975	4.32841	4.33777	2.16323	2.11526	2.14645	2.03905	7.86336	7.74715	7.77802	6.93878	0.544345	0.578496	0.497749	0.589583	58.2627	55.7534	51.566	55.3331	38.8253	43.9035	41.8044	41.8287	1621.55	1615.31	1253.35	1571.84	0.0488254	0.0442822	0.0432307	0.0475274	63.5101	60.6571	56.2744	59.5662	14.6465	14.2554
GCL	18	OS	HC	0.38159	0.401117	0.379819	0.403982	0.0170713	0.0176599	0.0173191	0.0172609	4.38266	4.37874	4.3779	4.38413	2.20466	2.12954	2.15805	2.10077	8.01858	7.49164	7.84649	7.52632	0.492297	0.602638	0.507436	0.571247	64.0017	56.1916	62.2498	66.9384	36.7524	28.6806	33.0296	43.2995	1636.72	2073.88	1448.8	1765.5	0.0440545	0.0464719	0.0436078	0.044504	69.0447	60.9447	67.1201	71.6175	15.4738	14.2392
GCL	19	OD	HC	0.409403	0.395546	0.387908	0.406613	0.0212171	0.0174043	0.0176099	0.0184978	4.23073	4.37662	4.38826	4.32985	1.99857	2.14941	2.19268	2.0486	6.80666	7.84955	8.2047	7.13735	0.515988	0.534286	0.495421	0.567524	59.6139	58.2913	57.4618	58.174	45.7663	42.2105	41.4849	33.4703	1479.31	1659.45	1653.54	1711.92	0.0564077	0.0439091	0.0460709	0.0492224	64.0237	63.4866	62.6467	62.4803	14.7213	14.6678
GCL	19	OS	HC	0.37368	0.393949	0.39931	0.393814	0.0173278	0.0190795	0.0202502	0.0170572	4.36986	4.30401	4.27983	4.3835	2.32102	2.1607	2.05535	2.21533	9.05246	7.86215	7.10026	8.42988	0.44954	0.486742	0.538477	0.552041	58.0655	55.21	50.8127	57.7926	41.7157	41.1736	47.91	41.8653	1272.54	1176.02	1409.04	1472.55	0.0415015	0.0471967	0.0533127	0.0431183	63.4273	59.7819	55.0839	62.5318	14.7843	14.425
GCL	20	OD	HC	0.399831	0.424809	0.411995	0.401654	0.0166229	0.0194033	0.0199806	0.0168126	4.41617	4.2945	4.27764	4.44512	2.07593	1.95536	2.01194	2.11716	7.38907	6.67851	6.93099	7.75863	0.601659	0.596711	0.562618	0.612832	58.5276	52.9901	54.4127	57.2992	40.9371	54.3241	46.9995	53.9744	1949.73	1724.13	1383.43	2109.92	0.0428995	0.0502864	0.0511458	0.0431984	63.8147	57.0433	59.112	62.4664	14.5459	13.8083
GCL	20	OS	HC	0.40844	0.395456	0.421716	0.42813	0.018437	0.0166084	0.0221662	0.0184371	4.33528	4.44233	4.2063	4.35865	2.00885	2.16275	2.00025	2.00495	6.76028	7.94322	6.74538	6.95776	0.589487	0.608097	0.522533	0.634983	60.1647	59.8376	49.7479	59.976	53.3057	56.335	61.7226	58.6361	1788.54	2378.98	1645.42	2034.37	0.0479821	0.0452011	0.0607593	0.049543	65.0846	65.2015	54.0565	65.0803	14.8892	14.548
GCL	21	OD	HC	0.367803	0.402392	0.39161	0.391647	0.0167321	0.018679	0.0187169	0.0175485	4.40667	4.30523	4.30113	4.3698	2.29977	1.98908	2.14802	2.16095	8.8585	6.69602	7.69954	7.67597	0.442678	0.589271	0.488348	0.549732	57.5366	56.5668	54.4043	55.1191	47.3268	37.2258	46.6269	46.4005	1414.75	1605.49	1299.77	1465.8	0.0447724	0.0483978	0.0439187	0.0439657	62.8989	61.0817	59.251	60.0327	14.6722	14.2921
GCL	21	OS	HC	0.405524	0.410275	0.369201	0.381406	0.0179931	0.0191862	0.0186236	0.0169126	4.34906	4.32529	4.35404	4.40389	2.02182	2.04962	2.28362	2.21088	6.94744	7.24894	8.8363	8.0519	0.582629	0.594665	0.416584	0.516207	55.1588	58.5686	53.3348	63.8522	40.2777	30.5577	37.5685	33.3494	1623.04	1730.26	1165.41	1526.39	0.0466423	0.0520886	0.0475612	0.0429923	60.0825	63.3388	58.71	69.252	14.1961	14.6381
GCL	22	OD	HC	0.409705	0.40851	0.391702	0.41864	0.0187103	0.0170607	0.0179602	0.0176474	4.31596	4.43272	4.36433	4.41725	2.02837	2.19635	2.15572	2.17164	6.95549	8.22407	7.80909	8.16604	0.582222	0.659179	0.566667	0.663662	57.6419	55.8242	57.087	62.0033	39.4336	44.9003	32.5611	54.3025	1431.07	1995.87	1722.36	1999.88	0.0469371	0.0419337	0.0440959	0.0431984	62.079	60.6598	62.0236	66.85	14.5421	14.1161
GCL	22	OS	HC	0.377526	0.42535	0.350555	0.433977	0.017681	0.0178047	0.0154508	0.0181052	4.39002	4.39517	4.47551	4.35188	2.23659	2.0556	2.41028	1.94635	8.35983	7.48736	9.54521	6.34823	0.51356	0.680035	0.427004	0.678023	56.7325	62.363	59.0535	67.1707	55.0559	35.3444	33.6542	34.9933	1563.57	2015.75	1318.81	2026.05	0.046242	0.045815	0.0384451	0.0459585	61.6123	67.3451	65.265	71.7622	14.4571	14.9759
GCL	23	OS	HC	0.393138	0.42462	0.402096	0.412057	0.0168492	0.0196338	0.0183722	0.0195805	4.41553	4.32448	4.35941	4.29617	2.12258	2.02228	2.11455	1.99581	7.62135	7.01434	7.47429	6.84003	0.557697	0.619298	0.53584	0.573058	56.8093	53.814	57.3848	63.471	47.3968	47.8738	30.0278	45.614	1887.97	1829.2	1536.19	1650.99	0.0452522	0.0485806	0.0489252	0.047619	61.6292	58.0371	62.1347	67.7597	14.3856	13.9014
GCL	23	OD	HC	0.415013	0.391398	0.407572	0.384622	0.0189837	0.0168859	0.0165488	0.0166612	4.32882	4.39028	4.45834	4.4215	2.05459	2.08874	2.17598	2.16663	7.18121	7.50744	8.3113	7.91104	0.572162	0.56637	0.653506	0.573198	55.8007	50.5903	60.9998	60.4567	53.1543	70.9622	48.8249	30.8298	1664.67	1907.88	2261.29	1532.47	0.0486216	0.0442215	0.0425324	0.0425342	60.7057	55.2904	65.2508	65.2078	14.3078	13.5799
GCL	24	OS	HC	0.404597	0.412409	0.371905	0.408939	0.0189185	0.0186504	0.0166264	0.0187951	4.28025	4.33623	4.42375	4.31656	2.01498	2.06048	2.21795	2.02253	6.80474	7.14654	8.03115	6.85649	0.521728	0.605191	0.526828	0.594918	56.5289	58.2163	62.8679	59.4411	45.2208	38.8848	25.4774	24.5778	1571.1	1810.08	1462.72	1923.82	0.0465737	0.0445569	0.0422825	0.0451339	61.4482	62.9247	68.396	64.4471	14.432	14.5854
GCL	24	OD	HC	0.407928	0.403555	0.387769	0.416811	0.0193152	0.0173491	0.0168365	0.02189	4.29195	4.38985	4.40868	4.27436	2.01997	2.1048	2.16738	1.98972	6.79357	7.43742	7.74944	6.90403	0.526106	0.611672	0.530448	0.606708	52.0477	54.4324	62.5942	51.2886	42.8978	46.7646	36.9741	74.188	1329.23	1933	1597.89	1945.02	0.0492024	0.0454238	0.0438483	0.0511807	56.3842	59.0358	67.6863	56.0652	13.8937	13.9048
GCL	25	OS	HC	0.398405	0.43045	0.383598	0.405451	0.0187583	0.0207009	0.0190391	0.0178623	4.34399	4.26139	4.35108	4.3726	2.14167	1.87381	2.20537	2.11539	7.71723	5.96314	8.21426	7.76342	0.54351	0.686524	0.496184	0.601014	59.0465	53.1775	53.8471	56.7374	58.9609	100.007	42.3693	37.4084	1734.15	2750.28	1564.23	1928.13	0.0508057	0.0530645	0.0497582	0.0438054	64.0916	57.2776	58.5741	61.4133	14.551	13.5945
GCL	25	OD	HC	0.403534	0.416246	0.394415	0.415491	0.0185651	0.0194637	0.0187364	0.018851	4.31551	4.2937	4.31916	4.31056	2.00653	2.02108	2.09935	1.9639	6.67981	6.87257	7.43009	6.37181	0.577144	0.6159	0.523596	0.612229	56.747	44.8303	56.7361	58.1726	42.2683	87.5532	26.4794	68.4024	1504.74	2107.49	1445.71	1795.35	0.0470062	0.0529084	0.0442909	0.04944	61.1732	48.9834	61.4776	62.3369	14.4032	12.591
GCL	26	OS	HC	0.386539	0.394276	0.381011	0.400415	0.0172185	0.0177093	0.0169744	0.017284	4.39906	4.38726	4.40082	4.39143	2.16148	2.15892	2.25407	2.11594	7.81957	8.00825	8.44007	7.40559	0.54995	0.580837	0.478948	0.550845	53.6441	55.7673	54.8181	59.1267	66.9424	54.6195	46.3953	32.8792	2153.4	2087.19	1448.93	1567.16	0.0463791	0.048931	0.0433937	0.043542	59.0096	60.8171	60.4098	64.0076	13.9509	14.1708
GCL	26	OD	HC	0.41298	0.413545	0.407916	0.416934	0.0195432	0.0189443	0.0195397	0.0189105	4.2997	4.32159	4.30614	4.3052	2.00584	2.04148	2.08048	1.9812	6.93778	7.16034	7.37697	6.76465	0.574719	0.600789	0.51013	0.581908	58.2829	53.5967	63.2599	56.3142	69.9933	64.9908	39.3699	54.1355	2070	2021.76	1343.38	1563.03	0.0488354	0.0451485	0.047239	0.0492224	62.8635	58.1099	68.1462	60.7074	14.5434	13.8644
GCL	27	OD	HC	0.375968	0.398091	0.381065	0.411405	0.017986	0.0172655	0.0163639	0.0177481	4.35995	4.41757	4.41842	4.37661	2.20954	2.19219	2.26218	1.99481	8.2159	8.17679	8.44601	6.77891	0.475932	0.569736	0.529908	0.615258	55.7748	63.3151	54.2398	62.8206	51.3613	39.6016	46.2198	31.8484	1620.8	1729.91	1501.92	1810.08	0.0473823	0.0433038	0.0444419	0.0462906	61.2677	68.6673	59.5311	67.1907	14.3423	15.2562
GCL	27	OS	HC	0.363251	0.393712	0.38365	0.371972	0.0166557	0.018807	0.0168808	0.0147578	4.40909	4.29744	4.41447	4.53478	2.36043	2.11138	2.20829	2.35072	9.28928	7.53992	8.15917	9.12624	0.425139	0.489282	0.528348	0.551658	53.1361	57.7737	57.1736	65.9222	36.0409	34.4082	48.5128	51.2503	1297.59	1241.55	1587.01	2009.19	0.0424937	0.0445124	0.0404022	0.0380792	58.7132	62.5028	62.3897	71.3348	14.1107	14.6977
GCL	28	OD	AD	0.384425	0.368593	0.408367	0.369469	0.0186856	0.0172084	0.0217247	0.0163058	4.33676	4.36963	4.18783	4.45042	2.18781	2.29981	2.04064	2.31599	7.97974	8.94023	7.18352	8.96593	0.495706	0.490155	0.463285	0.492806	62.6942	50.0925	49.5397	60.5913	44.5022	46.3312	32.1027	33.6	1346.07	1392.22	988.059	1623.64	0.0515314	0.0438052	0.0531105	0.040885	67.4676	54.7044	53.8343	65.783	15.3702	13.6552
GCL	28	OS	AD	0.383639	0.385456	0.377985	0.404714	0.0167436	0.0164213	0.0168872	0.0182674	4.42212	4.45116	4.38656	4.34233	2.28209	2.2742	2.18954	2.08135	8.80523	8.79225	7.86921	7.13405	0.514398	0.565615	0.501517	0.571783	63.7047	58.0659	61.2773	55.6844	46.4314	45.7037	27.0385	30.3501	1652.11	1751.08	1433.25	1652.84	0.0452048	0.0440049	0.041401	0.0459126	69.2333	63.1353	66.4285	60.2217	15.4232	14.6197
GCL	29	OD	AD	0.366569	0.417824	0.377179	0.416756	0.0165953	0.0192666	0.0154722	0.0187195	4.40192	4.30358	4.47989	4.34866	2.3107	2.0614	2.25597	2.05785	8.83173	7.21749	8.56053	7.29982	0.43668	0.599444	0.522021	0.613093	54.1479	55.671	64.5829	58.9537	46.2531	55.8044	26.9042	46.1626	1289.25	1836.81	2161.61	1984.22	0.0451282	0.0464778	0.0408175	0.0473213	59.4737	60.2359	70.6153	63.619	14.2464	14.1563
GCL	29	OS	AD	0.344837	0.410548	0.387248	0.388094	0.0175461	0.0196804	0.0186521	0.0170533	4.39618	4.29474	4.30781	4.39523	2.5153	2.01325	2.17746	2.18603	10.47	6.74641	8.11792	7.97986	0.31781	0.58448	0.492466	0.547231	61.6733	58.5899	48.9542	53.5776	38.7029	53.2134	46.9328	60.873	1184.5	1759.19	1386.5	1722.42	0.0459665	0.0474482	0.0473304	0.044252	67.2511	63.1294	53.9538	58.3739	15.386	14.5649
GCL	30	OD	AD	0.397399	0.40498	0.388399	0.38964	0.0188664	0.0193728	0.0197073	0.0175118	4.32032	4.2924	4.2812	4.35912	2.10952	2.02781	2.11813	2.09076	7.61666	6.91621	7.66025	7.26947	0.499705	0.573904	0.465027	0.548765	53.5687	50.3384	50.2358	52.5558	40.142	43.4226	48.6102	50.5571	1248.05	1436	1275.18	1624.15	0.0460051	0.0509953	0.0499201	0.0454202	58.4517	54.7806	55.2637	57.1274	14.1577	13.5041
GCL	30	OS	AD	0.374462	0.397758	0.380591	0.422784	0.016807	0.0174193	0.0176624	0.0189208	4.41472	4.3899	4.36975	4.32541	2.29298	2.16951	2.15831	1.93918	8.66053	8.1677	7.68061	6.39723	0.48322	0.605645	0.501996	0.661916	52.816	64.3442	57.2884	57.232	44.7189	45.4378	41.3286	47.5908	1435.81	1961.53	1357.23	1896.78	0.0443746	0.0455763	0.0447246	0.047745	58.3276	69.0833	62.5799	61.5448	13.9691	15.3545
GCL	31	OD	AD	0.375741	0.372257	0.37511	0.358163	0.0169969	0.0150132	0.0166878	0.0144447	4.40379	4.49866	4.42439	4.53447	2.21166	2.29213	2.30606	2.48123	8.27051	8.62725	8.74517	9.89458	0.521574	0.555079	0.475821	0.484583	55.1913	54.7688	53.3941	59.7351	50.2272	40.4942	44.5599	24.9616	1572.98	1735.69	1465.48	1529.35	0.0444089	0.0394567	0.0448861	0.0370027	59.9366	60.1606	58.3363	65.4401	14.3215	14.1832
GCL	31	OS	AD	0.379936	0.413481	0.363532	0.392931	0.0171694	0.0207927	0.0167228	0.0180635	4.38683	4.28237	4.41433	4.36471	2.29515	2.11744	2.33883	2.23591	8.72285	7.87802	9.0632	8.56566	0.48933	0.551187	0.418115	0.50789	51.1866	57.2467	60.4202	56.9711	49.1691	50.4171	25.9724	44.0773	1493.9	1679.36	1284.18	1407.07	0.04473	0.0522693	0.0438511	0.0479855	55.9286	62.0421	65.6325	61.469	13.8355	14.4477
GCL	32	OD	AD	0.379503	0.362815	0.374628	0.372614	0.0178157	0.0162073	0.0169788	0.016674	4.36357	4.43911	4.38755	4.42603	2.23922	2.35423	2.2491	2.31816	8.46767	9.01449	8.37174	8.87118	0.430538	0.474017	0.457189	0.503072	56.616	59.633	54.3881	58.1459	28.8843	41.6972	44.2966	39.8735	1146.91	1392.47	1301.6	1537.31	0.0477941	0.0405717	0.0431112	0.0432557	61.8468	64.8298	59.4082	63.5486	14.5991	14.9691
GCL	32	OS	AD	0.385745	0.373585	0.3658	0.369598	0.0181699	0.0186055	0.0166643	0.0157158	4.32899	4.30856	4.42275	4.46083	2.12438	2.23761	2.33059	2.34307	7.46108	8.42867	9.00837	9.10703	0.495027	0.389523	0.440033	0.453882	59.1233	51.8176	58.1073	66.1134	32.5649	38.2527	44.4974	22.3193	1271.52	1108.56	1534.19	1373.06	0.0433744	0.0469104	0.0436421	0.0400948	64.4482	56.6939	63.2027	71.2186	14.7679	14.031
GCL	33	OD	AD	0.33676	0.366091	0.374668	0.401954	0.0148481	0.0174549	0.0185078	0.019518	4.51056	4.37035	4.314	4.2795	2.54657	2.30378	2.2118	2.05352	10.5383	8.61945	7.92109	6.98533	0.379867	0.44094	0.424014	0.529117	57.8362	55.5487	55.781	52.5541	31.7024	30.5346	27.8147	37.04	1258.8	1115.38	998.872	1166.94	0.0391202	0.0414943	0.0459355	0.0471037	64.0956	60.4554	60.5567	56.8223	14.7917	14.4319
GCL	33	OS	AD	0.380514	0.37781	0.350361	0.363566	0.0180941	0.0164091	0.0167726	0.0157566	4.36105	4.46418	4.42438	4.46234	2.20717	2.38545	2.39686	2.34332	8.19826	9.44514	9.49491	8.94389	0.489218	0.546882	0.397517	0.476085	59.2874	56.1748	64.6832	62.3376	38.1333	42.5492	28.5348	24.0481	1242.59	1564.91	1302.93	1386.36	0.0455377	0.0438656	0.0447777	0.0410568	64.2949	61.2573	70.0839	67.284	14.9054	14.4574
GCL	34	OD	AD	0.381698	0.391774	0.401203	0.420113	0.0166057	0.018186	0.0181861	0.0216353	4.40812	4.34401	4.34464	4.16614	2.23224	2.12646	2.08608	1.88076	8.16656	7.29709	7.31741	5.94514	0.516646	0.544358	0.54166	0.506919	64.4642	59.6013	51.7951	51.6637	33.5771	31.0187	45.813	27.1049	1705.31	1669.95	1491.63	893.793	0.0461311	0.0452828	0.0428145	0.0517648	69.6043	64.2357	56.5973	55.7742	15.4927	14.7043
GCL	34	OS	AD	0.386803	0.363204	0.38663	0.369821	0.0175279	0.0162679	0.0187245	0.0165721	4.3949	4.45092	4.31906	4.40872	2.30939	2.38892	2.16626	2.28199	8.86357	9.31004	7.91619	8.55959	0.465705	0.441646	0.457811	0.480232	61.1654	59.0697	52.099	64.0436	25.1542	37.2037	41.1373	24.8038	1383.95	1309.9	1262.08	1173.11	0.0469561	0.0442074	0.0465734	0.0412057	67.0071	64.228	56.9939	68.5746	15.1426	14.9445
GCL	35	OD	AD	0.396444	0.37704	0.378409	0.394214	0.019682	0.0164426	0.0177978	0.0191519	4.28577	4.42535	4.3581	4.30238	2.14504	2.26478	2.23735	2.1028	7.90013	8.6201	8.35334	7.53373	0.460037	0.519134	0.47029	0.513243	57.3822	57.0371	55.9603	48.6898	26.3378	46.8921	38.3085	44.4915	1138.07	1635.71	1237.06	1238.71	0.0503079	0.0426188	0.0472622	0.0467945	62.3412	62.1586	61.195	52.9023	14.57	14.5531
GCL	35	OS	AD	0.382381	0.39051	0.385455	0.389979	0.0185925	0.0173343	0.0198519	0.0183354	4.31825	4.41587	4.24696	4.36833	2.24744	2.24075	2.14213	2.20134	8.62112	8.47569	7.68114	8.32132	0.4365	0.583149	0.409088	0.507084	55.1446	57.8299	52.3834	64.0548	35.4274	50.8388	33.2981	22.9662	1128.35	1690.9	1010.04	1544.58	0.0452156	0.0405293	0.0492766	0.0488903	60.294	62.2532	57.1276	69.3067	14.388	14.5842
GCL	36	OD	AD	0.384816	0.365357	0.399816	0.381358	0.0177049	0.0151145	0.0208785	0.0169512	4.39413	4.49394	4.24323	4.39991	2.24184	2.38293	2.09615	2.25396	8.54705	9.40739	7.52136	8.5519	0.541615	0.467776	0.474522	0.509222	54.7853	69.1159	47.366	53.5329	56.5792	3.15471	46.8741	47.9793	1681.61	1685.66	1139.45	1545.56	0.0481505	0.040375	0.0546707	0.0438741	59.8471	74.6206	51.683	58.2059	14.1928	16.1135
GCL	36	OS	AD	0.368221	0.393429	0.370208	0.388051	0.0174227	0.0194375	0.0170542	0.0194798	4.38306	4.31797	4.38221	4.28641	2.33994	2.12281	2.21937	2.15226	9.02805	7.61989	8.18846	7.76474	0.413159	0.549357	0.453906	0.495547	51.1993	54.1915	56.6756	50.5445	33.5809	45.9233	38.566	43.4835	1211.79	1713.51	1254.64	1339.68	0.0464687	0.0491573	0.0440127	0.0508486	56.5559	58.7469	61.6907	54.7215	13.8908	13.9803
GCL	37	OD	AD	0.395507	0.376417	0.405032	0.369357	0.0191136	0.0166441	0.0185011	0.015786	4.27572	4.4353	4.33599	4.45369	2.04455	2.37226	2.07981	2.3467	6.90348	9.1783	7.56356	9.10488	0.48567	0.51007	0.582666	0.488807	60.7821	54.596	54.3553	64.2992	29.0852	39.8263	43.1805	26.1248	1201.55	1480.19	1629.97	1354.86	0.0441622	0.0426556	0.0484888	0.0403582	65.1061	59.3735	59.4681	69.6476	15.0776	14.2258
GCL	37	OS	AD	0.347699	0.361224	0.384353	0.364646	0.0160296	0.0154799	0.0202502	0.015957	4.44194	4.50675	4.25178	4.46365	2.48119	2.47261	2.16411	2.36533	9.98556	10.2735	7.58467	9.22362	0.408775	0.483432	0.449274	0.48547	56.5236	58.7401	46.6117	57.8806	46.654	38.2153	53.101	57.1271	1334.36	1501.29	1230.37	1641.07	0.0399712	0.0392935	0.0480149	0.0421104	62.3666	64.1986	50.8351	62.8263	14.61	14.8154
GCL	38	OD	AD	0.375498	0.3966	0.388757	0.41326	0.0180212	0.0186716	0.0181101	0.0190627	4.37355	4.3284	4.33577	4.28557	2.27756	2.09105	2.08192	1.97563	9.01293	7.25181	7.21213	6.5772	0.476457	0.55606	0.519596	0.585067	51.9153	61.988	57.3535	57.4123	46.6344	46.076	45.8985	49.4059	1638.24	1390.51	1462.28	1440.95	0.0432582	0.0470913	0.0477143	0.0468517	57.3723	66.4987	62.2529	62.0311	13.7329	15.1348
GCL	38	OS	AD	0.384556	0.361247	0.374513	0.378114	0.0196417	0.0152401	0.0182291	0.017637	4.29547	4.52007	4.33913	4.37747	2.16078	2.41026	2.21605	2.23032	7.98903	9.75623	8.19684	8.21652	0.468564	0.512242	0.451665	0.472543	53.188	60.352	55.3534	49.5973	45.5618	43.847	36.687	38.8682	1390.8	1889.31	1352.1	1308.53	0.0498442	0.0381684	0.049062	0.0465425	58.2343	66.0379	60.238	54.5065	14.0121	14.8679
GCL	39	OD	AD	0.338736	0.363254	0.361169	0.34886	0.0152312	0.0165798	0.0180136	0.0149171	4.4966	4.42846	4.35702	4.52396	2.56021	2.38832	2.33537	2.46959	10.6662	9.46561	9.03849	10.0729	0.394287	0.458242	0.35889	0.411155	56.5122	59.0827	54.4392	62.7156	39.6557	40.8878	36.5122	34.5245	1412.15	1369.34	1070.43	1342.58	0.0406737	0.0420948	0.0448795	0.0405186	62.6201	64.2196	59.5304	68.4923	14.5692	14.869
GCL	39	OS	AD	0.361157	0.35829	0.38526	0.385828	0.0161026	0.0165326	0.0204237	0.0183582	4.45488	4.44196	4.24975	4.34475	2.39377	2.37831	2.15247	2.16427	9.18662	9.40455	7.91123	7.80837	0.420177	0.442152	0.419716	0.505269	62.5927	55.7384	62.3511	53.7756	22.009	41.6035	23.1896	44.6463	1199.78	1412.9	946.354	1388.28	0.042687	0.0437095	0.047701	0.047138	68.4566	61.2034	67.1139	58.4729	15.4	14.4088
GCL	40	OD	AD	0.365152	0.386763	0.407845	0.392086	0.0167806	0.0174431	0.0214336	0.0175475	4.43315	4.38321	4.20231	4.37602	2.40726	2.15142	1.99358	2.09499	9.70774	7.60085	6.54393	7.23923	0.403155	0.532302	0.489289	0.5631	56.7907	53.8876	51.3597	56.5313	38.8028	48.1015	51.5039	39.9012	1295.33	1462.73	1372.2	1622.36	0.0470329	0.0461934	0.0533911	0.0462562	62.8356	58.9322	55.7368	61.8289	14.6109	14.0768
GCL	40	OS	AD	0.372912	0.379796	0.375868	0.43057	0.0167134	0.0172196	0.0163913	0.0201823	4.40841	4.3957	4.44532	4.28104	2.31961	2.3057	2.26724	1.90375	9.0081	8.89335	8.59926	6.20408	0.438092	0.504027	0.540854	0.657888	57.3754	53.0164	59.4147	55.6516	44.3484	49.0484	61.0882	65.0553	1514.52	1616.22	1921.83	2068.03	0.0432243	0.040057	0.0445161	0.0507226	63.2714	58.1777	64.6845	59.8724	14.6267	13.9331
GCL	41	OD	AD	0.389323	0.399045	0.372474	0.39475	0.0183186	0.0175072	0.017358	0.0163956	4.34131	4.38146	4.39596	4.41823	2.12966	2.04511	2.2196	2.11914	7.59154	6.89624	8.17201	7.5165	0.515025	0.621192	0.491397	0.562877	56.4479	57.8482	56.4253	62.0234	49.2572	50.6222	58.1656	35.4851	1452.05	1958.63	1606.3	1620.42	0.0492921	0.0453641	0.045868	0.0394649	61.1221	62.4865	61.6741	66.922	14.4697	14.4622
GCL	41	OS	AD	0.38875	0.38111	0.398718	0.389261	0.0185262	0.016746	0.019203	0.0172997	4.32727	4.40796	4.29475	4.38282	2.14447	2.18609	2.08608	2.12441	7.81863	7.9395	7.25885	7.51247	0.512307	0.560353	0.501033	0.562543	56.6114	66.4611	51.0514	59.2794	54.2047	30.6429	53.1208	50.2011	1530.38	1586.45	1338.59	1557.07	0.0458032	0.0451289	0.0482815	0.0441719	61.4522	71.3118	55.6382	64.0568	14.467	15.6324
GCL	42	OD	AD	0.384469	0.363396	0.38129	0.408833	0.0180244	0.0160368	0.0185158	0.0189223	4.36677	4.44223	4.3265	4.30343	2.28957	2.34269	2.1995	2.08012	8.99095	8.96855	8.17647	7.32752	0.446043	0.457842	0.447154	0.563196	49.9536	60.6093	50.2523	55.645	41.0297	30.8577	36.9828	50.174	1293.33	1309.63	1263.71	1426.7	0.0478234	0.0407416	0.0440718	0.047138	55.0014	65.6176	54.9213	59.6438	13.6566	14.9614
GCL	42	OS	AD	0.342502	0.381421	0.352509	0.377701	0.0154893	0.0184336	0.0167743	0.0199293	4.51042	4.35309	4.4089	4.2993	2.5874	2.24625	2.37773	2.18532	11.1664	8.34068	9.36483	8.21844	0.388162	0.507097	0.376612	0.425873	62.5474	53.2452	56.9966	61.2339	50.5361	44.627	36.0723	34.5168	1641.47	1480.59	1183.61	1236.83	0.0428738	0.0478422	0.0436499	0.0487643	68.7298	58.0733	62.7476	65.878	15.3402	14.0832
GCL	43	OD	AD	0.393184	0.382805	0.40939	0.398823	0.0186298	0.0166816	0.0227991	0.0183259	4.3422	4.42703	4.23007	4.35809	2.12209	2.27231	2.13951	2.13673	7.62427	8.67718	7.87663	7.59839	0.569667	0.552248	0.452437	0.540434	57.8868	60.1594	51.283	61.8104	77.2652	45.1072	42.8916	45.223	1955.82	1660.21	1162.53	1870.29	0.046886	0.0415276	0.0578382	0.046657	62.8309	65.0857	56.1534	66.581	14.51	14.9066
GCL	43	OS	AD	0.386162	0.393283	0.381972	0.41338	0.0177957	0.0173358	0.0175037	0.0204737	4.34513	4.39481	4.38462	4.28906	2.16554	2.2393	2.21685	1.98638	7.69198	8.62191	8.23676	6.78621	0.481672	0.564262	0.509141	0.575261	56.4236	51.898	55.2528	52.0766	36.0269	51.179	44.976	36.1944	1255.88	1555.29	1484.36	1518.34	0.0430001	0.0422593	0.0429051	0.0552349	61.485	56.5883	60.1322	56.4334	14.5644	13.8243
GCL	44	OD	AD	0.397358	0.394042	0.380706	0.394029	0.0184977	0.0175336	0.0185689	0.0178614	4.32472	4.35826	4.32989	4.35077	2.11216	2.10586	2.23333	2.13246	7.5379	7.32886	8.39318	7.57175	0.534972	0.55709	0.445492	0.540022	55.4772	52.3771	51.5471	58.8927	51.7117	40.6427	43.7518	41.6863	1566.52	1496.14	1295.03	1539.55	0.0458393	0.0439483	0.0466372	0.0455004	59.9027	56.4778	56.5383	63.4765	14.2419	13.9108
GCL	44	OS	AD	0.360531	0.374753	0.369526	0.394876	0.0178251	0.0176809	0.018545	0.0185521	4.41831	4.36537	4.31639	4.33944	2.42827	2.32725	2.29453	2.17208	10.0144	9.24115	8.57963	8.06274	0.429504	0.448787	0.354117	0.527431	53.8535	57.9988	58.4554	57.1329	34.7885	35.0128	31.5857	42.1322	1468.15	1405.76	960.24	1473.48	0.0435864	0.0426021	0.0471453	0.0484207	59.6096	63.193	63.7116	62.295	14.1091	14.7275
GCL	45	OD	AD	0.373963	0.403895	0.375903	0.390524	0.016479	0.0188855	0.0170764	0.0186651	4.42221	4.33227	4.38894	4.32297	2.19416	2.05515	2.23907	2.15127	8.10199	7.32496	8.50386	7.77234	0.496315	0.561632	0.466459	0.501179	53.4639	53.4422	56.5707	50.9443	48.546	62.1395	39.6862	38.1878	1612.28	1768.59	1380.42	1216.21	0.0433007	0.0541168	0.0435447	0.0456034	58.9218	58.0005	62.1341	55.9149	14.0504	13.8316
GCL	45	OS	AD	0.388081	0.403613	0.377491	0.404613	0.0182971	0.0197188	0.0174923	0.0187358	4.34646	4.26635	4.36075	4.33338	2.23476	2.06523	2.24162	2.06039	8.3545	7.30534	8.34678	7.0728	0.459539	0.541932	0.44774	0.560187	52.1992	56.818	54.5013	54.692	31.6065	45.3246	31.9225	44.5648	1122.02	1394.85	1137.58	1478.46	0.0462413	0.0498133	0.0433819	0.0484207	57.393	61.3079	59.7905	59.4877	14.0211	14.5035
GCL	46	OD	AD	0.382586	0.405003	0.406091	0.401622	0.0162278	0.0181459	0.0196048	0.0169234	4.43584	4.35972	4.2886	4.41621	2.16018	2.16175	2.04682	2.14386	7.9773	7.88716	7.15973	7.59385	0.556042	0.581633	0.53728	0.623663	58.3244	53.0109	48.2324	57.2873	56.7065	49.7619	51.5153	41.2045	1785.97	1725.9	1390.14	1949.92	0.0411173	0.0462292	0.054124	0.0427403	63.464	58.0947	53.1056	61.9658	14.6207	13.8941
GCL	46	OS	AD	0.403577	0.385261	0.389389	0.418835	0.0207843	0.0171707	0.0184988	0.021846	4.2568	4.42457	4.32162	4.2017	2.09877	2.25209	2.06291	1.94835	7.43199	8.37388	7.05213	6.57949	0.540588	0.554325	0.534501	0.541373	45.4158	61.3799	53.0888	48.4274	62.2006	42.3475	52.4696	44.5857	1574.94	1559	1594.81	1289.51	0.0496906	0.0414238	0.0444473	0.0587279	49.8642	66.5686	57.8239	52.7356	12.8282	15.0642
GCL	47	OD	AD	0.375101	0.396769	0.389943	0.399685	0.0169637	0.0185868	0.0176961	0.0192087	4.40623	4.33351	4.39505	4.32088	2.30722	2.18244	2.26222	2.06272	9.10717	8.26903	8.71881	7.08475	0.466916	0.579261	0.481807	0.558284	58.4473	54.0237	56.0817	50.7529	38.8475	53.5264	34.6729	59.9976	1413.3	1530.92	1394.62	1695.84	0.0411452	0.0460941	0.0506723	0.0473671	64.1764	58.4732	61.6008	55.4502	14.7392	14.0455
GCL	48	OD	PD	0.389632	0.391391	0.383518	0.419592	0.0192961	0.0174196	0.016564	0.0178033	4.30181	4.40462	4.41818	4.45376	2.15048	2.17	2.24852	2.28458	7.84387	8.02309	8.30065	8.78707	0.472184	0.549028	0.535936	0.659168	56.2009	50.7667	60.9318	58.0748	45.3548	65.7582	51.0185	47.9681	1231.51	1758.41	1658.7	1806.88	0.0532859	0.0493583	0.0420352	0.0435191	60.5296	55.189	65.793	62.5618	14.5379	13.5504
GCL	48	OS	PD	0.382784	0.340064	0.375229	0.399007	0.0187423	0.0157604	0.0178594	0.0188691	4.33371	4.46668	4.35721	4.32778	2.23093	2.58093	2.20229	2.09488	8.33788	11.1908	8.05591	7.34777	0.450055	0.3726	0.457361	0.556495	56.2545	57.2041	55.9382	56.8552	29.7513	28.6245	46.0778	42.5388	1103.84	1280.3	1314.46	1519.32	0.0479058	0.0401024	0.049402	0.0482604	61.1252	62.3154	61.1653	61.1932	14.5453	14.6788
GCL	49	OD	PD	0.413776	0.412277	0.362064	0.421747	0.0197079	0.0179882	0.0160295	0.0203538	4.29529	4.34198	4.44603	4.32444	1.97093	2.00263	2.31632	1.99918	6.49007	6.58676	8.6206	6.98526	0.60877	0.644217	0.479439	0.657923	60.4184	56.4559	62.2318	51.339	51.714	57.034	40.6056	88.4168	1956.64	2058.73	1569.59	2533.79	0.0492072	0.0454545	0.0407946	0.0488445	64.8339	60.6618	67.8602	55.8345	14.8644	14.1465
GCL	49	OS	PD	0.449314	0.421634	0.399189	0.418007	0.0221339	0.016879	0.0188678	0.0188864	4.14259	4.39705	4.31941	4.33198	1.71786	1.95869	2.0336	1.9993	5.03647	6.57738	7.06096	6.84392	0.664173	0.671972	0.580454	0.642186	53.4451	63.3252	57.389	55.233	53.1017	36.9249	46.1123	60.1089	1926.68	2366.17	1750.18	2017.61	0.054406	0.0424365	0.0476733	0.0475618	57.46	67.763	62.0792	59.3596	13.6964	15.0443
GCL	50	OD	PD	0.41563	0.398406	0.381953	0.397484	0.0200069	0.0188185	0.0195725	0.0186732	4.23857	4.30937	4.24404	4.30912	1.92343	2.10331	2.12523	2.07465	6.29806	7.36521	7.57977	7.19219	0.582665	0.510982	0.396569	0.537675	54.2467	56.4164	51.3395	54.2932	29.3762	39.4154	29.2115	43.5692	1410.49	1322.13	975.98	1429.26	0.0498981	0.0456426	0.0507107	0.0480428	58.556	61.1946	56.2571	58.8364	14.0548	14.4994
GCL	50	OS	PD	0.400014	0.386328	0.39223	0.382358	0.020793	0.0175105	0.0208387	0.0181671	4.20978	4.38361	4.24266	4.36742	2.09351	2.24343	2.15971	2.21139	7.5291	8.68073	7.98812	8.32241	0.450272	0.518888	0.438525	0.526831	48.836	53.591	50.2007	52.8891	37.9922	53.2312	45.3619	53.1939	995.741	1558.49	1258.46	1558.4	0.0517203	0.047501	0.0524241	0.0460386	53.316	58.8025	54.6115	57.6149	13.5289	14.0551
GCL	51	OD	PD	0.368926	0.415715	0.369158	0.413456	0.0148973	0.0193672	0.0163189	0.0200148	4.49044	4.32028	4.44596	4.28503	2.27438	1.95231	2.28836	1.91493	8.3318	6.26653	8.59547	6.14951	0.528067	0.631176	0.487401	0.619535	64.2286	55.2885	59.6059	54.7079	29.5631	50.4151	50.7305	71.0907	1910.7	2161.82	1683.68	2141.28	0.0383707	0.0474123	0.042946	0.0501042	70.145	60.0237	65.3665	59.2696	15.3814	13.9925
GCL	51	OS	PD	0.394958	0.411301	0.373495	0.396339	0.0179033	0.0182985	0.0165334	0.0175752	4.34707	4.36652	4.40649	4.38656	2.14081	2.0047	2.26153	2.07986	7.53465	6.80449	8.52115	7.34271	0.53612	0.65505	0.461234	0.590616	51.5972	61.4316	58.2843	55.0866	45.4083	58.2503	34.023	47.2067	1455.69	2312	1370.5	1782.01	0.0450128	0.0464367	0.0419754	0.0470808	56.6962	65.8437	63.9805	60.2476	13.7788	14.7686
GCL	52	OD	PD	0.377367	0.38085	0.363221	0.394558	0.018976	0.01742	0.0162342	0.019137	4.36872	4.37001	4.45905	4.30693	2.32404	2.15732	2.34753	2.17171	9.26022	7.74004	9.00141	8.1028	0.465908	0.516614	0.456797	0.508338	50.5361	56.6025	59.0802	48.9607	59.0171	44.7913	38.697	39.7227	1538.62	1507.84	1457.99	1372.43	0.0472314	0.0451901	0.0443533	0.0458554	55.6216	61.5384	64.7979	53.7032	13.5982	14.4523
GCL	52	OS	PD	0.394255	0.399344	0.395749	0.378951	0.0189157	0.0194089	0.0175952	0.0162978	4.3159	4.29151	4.38205	4.44559	2.12898	2.04026	2.0939	2.19241	7.71973	6.84963	7.48065	8.19792	0.513014	0.590977	0.565748	0.53134	58.7534	50.4468	53.2617	62.7549	40.3843	70.4805	60.3285	43.8158	1337.95	1845.17	1881.5	1814.73	0.0481145	0.0482748	0.0495569	0.0416867	63.4259	55.0271	58.0098	68.1054	14.8083	13.4358
GCL	53	OD	PD	0.434181	0.38885	0.397828	0.369847	0.0181947	0.0176676	0.0166007	0.0163555	4.34375	4.37339	4.41842	4.43493	1.90766	2.15741	2.10274	2.31748	6.05779	7.81577	7.61435	8.81824	0.673585	0.52555	0.601567	0.504705	56.8518	48.7965	58.174	58.2705	48.8856	67.1739	49.5004	57.6912	2023.6	1753.46	1919.37	1586.98	0.0454559	0.044894	0.0451285	0.0424655	60.6276	53.6334	62.8626	63.5735	14.2421	13.3211
GCL	53	OS	PD	0.353256	0.382654	0.370914	0.380415	0.0155793	0.0174174	0.0168606	0.017065	4.45711	4.38346	4.40488	4.39679	2.37029	2.22583	2.30488	2.26453	9.20395	8.2857	8.66598	8.52613	0.438266	0.486059	0.429236	0.506494	58.7023	56.6244	64.1333	51.0482	31.2284	38.9492	28.8455	49.4866	1235.23	1233.74	1230.28	1513.18	0.0383336	0.0450138	0.0455655	0.0425227	64.3849	61.8437	69.0838	55.7507	14.8422	14.5184
GCL	54	OD	PD	0.394665	0.43102	0.340644	0.420466	0.0205705	0.0211325	0.0145804	0.0228804	4.25	4.2314	4.53837	4.19752	2.13114	1.91889	2.55915	1.90325	7.70704	6.12419	10.7639	6.24027	0.442333	0.621561	0.385457	0.595311	51.3114	53.967	62.0427	46.1193	37.1762	51.7651	32.3948	55.4534	1218.19	1700.68	1404.67	1577.72	0.0523304	0.051165	0.0393356	0.0583843	55.9382	58.206	68.6616	50.2808	13.7214	13.8262
GCL	54	OS	PD	0.385389	0.403374	0.373776	0.401879	0.0182855	0.0200178	0.0162982	0.0188596	4.35985	4.29225	4.4277	4.30014	2.21409	2.02391	2.24722	2.04939	8.30427	6.9757	8.42157	6.94041	0.489501	0.546078	0.513223	0.532434	56.752	50.9195	58.7903	57.3549	46.6577	55.2724	42.228	31.0442	1434.3	1546.4	1568.15	1317.23	0.0450683	0.0518932	0.0414902	0.0457638	61.8123	55.3001	64.37	61.8299	14.5097	13.6405
GCL	55	OD	PD	0.384092	0.376971	0.355548	0.374013	0.0198221	0.0182433	0.0170306	0.0173963	4.25909	4.34048	4.40292	4.38931	2.10907	2.27427	2.40959	2.29334	7.39111	8.55656	9.70281	8.64248	0.423944	0.48586	0.370019	0.48257	44.3632	53.0013	60.6806	55.8071	37.8902	45.4768	26.7866	48.9596	1014.21	1516.24	1010.61	1493.96	0.0495557	0.0479128	0.0433117	0.0455462	48.837	58.0667	66.3759	60.9925	12.9025	13.9841
GCL	55	OS	PD	0.37959	0.427526	0.370894	0.362879	0.0176579	0.0232079	0.0167299	0.0169759	4.34986	4.1737	4.40049	4.40391	2.15844	1.92684	2.26784	2.32167	7.69042	6.3058	8.64027	8.83475	0.487498	0.557455	0.452814	0.416587	57.5668	44.8169	59.5593	55.3759	48.0529	64.0999	39.9446	38.6709	1500.56	1494.28	1333.97	1212.17	0.0444177	0.0590865	0.0433179	0.0456836	62.4708	48.8957	64.8691	60.7173	14.6175	12.6757
GCL	56	OD	PD	0.36317	0.373491	0.400347	0.412014	0.0161281	0.016579	0.0197631	0.0199934	4.44216	4.41914	4.28792	4.26532	2.35744	2.31018	2.15055	2.06528	9.00346	8.72669	7.89666	7.31703	0.461998	0.495256	0.475508	0.536888	49.979	54.3233	51.6471	52.6393	60.029	48.0659	36.8071	38.838	1745.31	1604.39	1239.27	1251.79	0.0415321	0.0434372	0.0487577	0.0525665	55.354	59.1809	56.3728	56.6732	13.5791	14.1591
GCL	56	OS	PD	0.39553	0.380475	0.37547	0.398138	0.0170918	0.0179274	0.016584	0.0182948	4.4026	4.37214	4.39373	4.34822	2.11159	2.31343	2.18617	2.08988	7.36886	9.05881	7.86142	7.3374	0.591449	0.502676	0.5083	0.612341	56.2818	54.9504	52.6763	48.3526	47.4683	46.6735	49.2533	90.3802	1745.68	1563.73	1559.23	2157.23	0.0435405	0.0455377	0.0392375	0.0449163	61.1846	60.1331	57.8414	52.8697	14.3297	14.2695
GCL	57	OD	PD	0.377041	0.429604	0.402613	0.408755	0.0172538	0.0210535	0.0189523	0.0205065	4.397	4.29212	4.30531	4.30244	2.28387	1.93828	2.0919	2.0456	8.69017	6.36801	7.41172	7.13102	0.465346	0.686411	0.513896	0.590166	49.3613	48.0543	59.7769	54.4092	56.1274	104.638	25.8647	54.5863	1585.85	2794.39	1496.27	1535.59	0.0505213	0.0504897	0.0485015	0.0534712	54.6209	52.3296	64.657	58.8684	13.5139	12.8654
GCL	57	OS	PD	0.379344	0.405568	0.400101	0.412146	0.0183302	0.0187514	0.0226964	0.0206321	4.33734	4.32189	4.15384	4.27982	2.21128	2.01947	2.08529	2.00074	8.42684	6.84707	7.44055	6.73574	0.447283	0.562866	0.407386	0.587739	54.8181	56.2832	47.9923	47.2179	44.5556	43.627	28.8944	77.6957	1329.03	1500.43	808.124	1909.36	0.0458836	0.0494575	0.0527662	0.0537575	60.2237	60.6876	52.164	51.9149	14.2872	14.4092
GCL	58	OD	PD	0.363668	0.381647	0.377194	0.382105	0.0163208	0.0177871	0.0165796	0.0169323	4.42871	4.33991	4.4197	4.40085	2.3238	2.19608	2.22215	2.19439	9.02967	8.14249	8.11932	8.11159	0.435175	0.474887	0.502079	0.525001	65.1502	53.3421	57.2823	59.7841	26.4639	49.225	45.5233	44.8489	1350.81	1270.93	1486.49	1488.99	0.0421626	0.045814	0.0432987	0.0411943	70.999	58.2361	62.5915	64.6027	15.6385	14.0624
GCL	58	OS	PD	0.401865	0.393078	0.376624	0.37176	0.018523	0.0167047	0.0176787	0.0154721	4.31224	4.39366	4.37378	4.48368	2.05886	2.11302	2.29483	2.31121	7.12813	7.26264	8.85711	8.84066	0.534903	0.572469	0.456482	0.541918	53.1436	64.051	54.592	64.0528	44.7121	54.4633	36.7528	36.1145	1357.58	1739.6	1262.76	1985.66	0.0469639	0.0418947	0.0444546	0.0385946	57.5261	68.998	60.2406	69.4186	14	15.3704
GCL	59	OD	PD	0.403342	0.395782	0.384754	0.380445	0.0206938	0.0180782	0.0185655	0.0170013	4.23476	4.36202	4.33675	4.39702	2.03263	2.12028	2.22176	2.16956	6.9712	7.36414	8.36361	7.68481	0.509827	0.581899	0.483008	0.53844	49.3768	56.9632	49.2108	52.3179	52.0512	73.4165	63.9263	71.9708	1341.3	2101.49	1527.76	1930.21	0.0568379	0.0423584	0.0470511	0.0442177	53.9921	61.8778	54.1598	57.1637	13.4331	14.377
GCL	59	OS	PD	0.378385	0.398068	0.362567	0.402561	0.0171131	0.0196422	0.0160337	0.0183108	4.41177	4.29445	4.45077	4.34479	2.26898	2.0877	2.33492	2.10979	8.81474	7.55504	9.08646	7.67224	0.496051	0.545855	0.43999	0.544349	52.5152	50.7313	56.5564	48.2759	45.6392	51.9833	43.9345	54.7689	1611.39	1586.3	1380.23	1517.23	0.0440546	0.0499565	0.0424492	0.0446529	58.1838	55.261	62.3455	52.9569	13.8634	13.4839
GCL	60	OD	PD	0.381643	0.384532	0.368259	0.378625	0.0171062	0.0176006	0.0164015	0.0187507	4.41617	4.39306	4.43537	4.31652	2.28276	2.17173	2.38396	2.25208	8.75997	7.79109	9.37118	8.48539	0.524405	0.572491	0.432974	0.427302	57.3706	52.4165	52.2903	57.0424	61.7041	67.3368	40.0055	33.8423	1777.95	1871.56	1421.21	1110.96	0.0439163	0.0452773	0.0430637	0.0448819	62.3881	56.8175	57.6433	61.6873	14.512	13.7928
GCL	60	OS	PD	0.363675	0.401344	0.369869	0.393988	0.0163431	0.0205672	0.0179187	0.0192595	4.43294	4.25514	4.35967	4.32217	2.39391	2.07595	2.28544	2.17637	9.41991	7.35328	8.81832	7.8833	0.398779	0.509496	0.409687	0.50795	61.6398	50.6812	50.6896	54.7234	19.6801	49.7769	26.2613	35.2245	1170.79	1352.08	1061.55	1184.41	0.0437407	0.0502344	0.0461164	0.0478137	67.263	55.1342	56.0208	59.199	15.3123	13.6575
GCL	61	OD	PD	0.375286	0.4058	0.383281	0.383839	0.0172757	0.0192483	0.0178187	0.0166815	4.40322	4.32267	4.36606	4.42445	2.29859	2.07846	2.21651	2.20512	8.82148	7.44433	8.33475	8.0482	0.49059	0.546078	0.473891	0.548981	59.7275	54.2279	59.4124	57.0478	41.5118	45.9761	30.1935	39.9682	1485.09	1633.21	1320.38	1932.31	0.0462807	0.0537248	0.046255	0.0434733	64.6441	58.8252	64.7413	62.1579	14.9375	14.1142
GCL	61	OS	PD	0.407394	0.421106	0.415179	0.417829	0.0219093	0.0206167	0.019118	0.0191434	4.26016	4.23542	4.28246	4.28381	2.05519	1.94974	1.97084	1.92077	7.31126	6.54366	6.51624	6.28159	0.535075	0.593438	0.579061	0.586075	55.2055	52.4283	51.9816	58.6607	50.6875	48.9004	50.2329	38.3519	1600.91	1556.13	1822.43	1497.24	0.0546595	0.0484175	0.0469488	0.0464624	59.9643	56.5058	56.6044	62.8102	14.1473	13.755
GCL	62	OD	PD	0.380748	0.411454	0.403713	0.39821	0.0168004	0.0181754	0.0189855	0.0170397	4.43248	4.38299	4.3246	4.40077	2.28696	2.08744	2.05607	2.10867	8.94415	7.37695	7.22055	7.64893	0.489667	0.610759	0.554548	0.574096	56.4444	57.4719	54.3413	59.4306	44.1718	23.2923	52.3079	23.5123	1722.63	1856.55	1552.57	1940.12	0.04396	0.0487989	0.048519	0.0422593	62.5291	62.3898	59.4904	64.7966	14.481	14.3814
GCL	62	OS	PD	0.40816	0.422344	0.389562	0.408277	0.0173092	0.0196179	0.0166481	0.0174322	4.42835	4.32687	4.41655	4.39731	2.11847	1.91861	2.13789	1.96885	7.68485	6.31865	7.50742	6.58387	0.611688	0.680943	0.557005	0.627138	60.7663	52.4021	64.6896	62.8111	39.565	87.6672	23.1931	42.3972	2248.91	2395.15	1586.2	1975.89	0.0412364	0.0487103	0.0421692	0.0437138	66.394	56.8093	69.6953	67.8895	14.8073	13.569
GCL	63	OD	PD	0.382581	0.404125	0.402908	0.407699	0.0150371	0.0161402	0.0185092	0.0184841	4.49169	4.45513	4.30988	4.35431	2.19303	2.10215	1.98745	2.12696	8.14026	7.30006	6.64993	7.63428	0.611004	0.633224	0.61781	0.580375	60.8238	54.7054	50.81	54.7876	36.5504	50.8575	73.3159	46.0689	2051.78	2105.55	2007.67	1722.63	0.0411945	0.0426207	0.0447355	0.0472526	66.2553	59.7218	55.3062	59.9143	14.8539	14.0339
GCL	63	OS	PD	0.40572	0.412942	0.428887	0.41153	0.0195224	0.0183052	0.0185434	0.017982	4.31162	4.35813	4.3353	4.35995	2.12973	2.04483	1.90241	1.9811	7.8184	7.10372	6.31641	6.55182	0.563312	0.612226	0.665673	0.629717	51.6197	55.413	52.4476	62.4334	70.0058	58.5644	60.2171	50.5164	1882	1832.41	2061.45	1752.19	0.0511287	0.0488326	0.0488795	0.0459012	56.4547	60.4125	57.0582	66.8664	13.6164	14.1818
GCL	64	OD	PD	0.354257	0.413332	0.388532	0.403655	0.0158714	0.0167342	0.0162765	0.0167467	4.4508	4.42891	4.45411	4.4351	2.35261	1.9915	2.12371	2.09816	8.91598	6.54187	7.42344	7.25932	0.42065	0.684544	0.590379	0.637948	52.9553	56.1978	58.9238	53.3098	34.5391	50.3815	55.3327	55.3462	1386.6	2406.01	1896.49	1922.74	0.0401572	0.0435173	0.0457258	0.0433588	58.185	60.4525	63.5771	57.2743	14.0777	14.1017
GCL	64	OS	PD	0.383845	0.412857	0.399683	0.407869	0.0159698	0.018605	0.0160128	0.0183737	4.43865	4.34864	4.45494	4.32818	2.11888	2.00082	2.0628	2.05619	7.29924	6.72935	7.1295	7.10147	0.585652	0.62882	0.638891	0.568974	64.9493	52.4269	65.727	53.8294	15.3309	62.3128	42.1753	41.3605	1943.42	1832.17	2158.72	1589.34	0.0413126	0.0487055	0.0400483	0.0445154	69.8363	56.5311	71.1929	58.4087	15.5085	13.7534
GCL	65	OD	PD	0.397894	0.415475	0.4139	0.387581	0.0176962	0.0187958	0.0304848	0.0169063	4.35188	4.32308	4.36287	4.39411	2.07673	1.98637	2.23038	2.19455	7.4574	6.80573	8.68166	8.16466	0.569996	0.60029	0.611106	0.550643	56.4225	59.9004	59.3014	48.3393	48.75	48.5271	42.0483	57.3694	1662.9	1756.71	2736.44	1735.18	0.0432234	0.0480496	0.0822725	0.0422135	61.0249	64.8087	65.193	53.3395	14.3134	14.7195
GCL	66	OD	PD	0.440189	0.413298	0.388986	0.42368	0.0214516	0.0169404	0.0168174	0.0196812	4.20737	4.37944	4.38411	4.27995	1.78716	2.01967	2.0934	1.90837	5.60269	6.94478	7.16241	6.23969	0.641909	0.620797	0.546102	0.623079	52.3125	65.1709	67.0276	53.763	62.3759	34.3377	13.4398	34.8055	1813.61	2095.94	1498.13	1554.91	0.0555395	0.0466179	0.0409433	0.0489819	57.0768	70.2763	71.8871	58.7416	13.6854	15.3367
GCL	66	OS	PD	0.478832	0.384364	0.399508	0.441825	0.0286078	0.0160474	0.0173145	0.0196806	4.29948	4.46258	4.39365	4.28394	2.03486	2.18649	2.06731	1.80915	8.25695	7.97713	7.24319	5.64589	0.748619	0.592738	0.606351	0.669256	50.4707	63.7211	55.235	52.6664	71.1549	39.1028	57.434	47.6395	2953.98	2302.18	2064.64	1896.71	0.0839183	0.0406873	0.0423618	0.0504936	54.6379	69.1026	60.3145	57.0088	13.2053	15.2251
GCL	67	OD	PD	0.395804	0.402168	0.392782	0.399035	0.0174158	0.0177196	0.0183153	0.0168468	4.37994	4.36618	4.31802	4.40168	2.08115	2.03133	2.09446	2.05189	7.3194	6.79811	7.21244	7.01282	0.582509	0.622444	0.526452	0.618857	50.0006	54.2988	62.615	60.4722	49.4742	48.7074	11.5998	4.51983	1669.33	2047.96	1345.75	1733.97	0.0446305	0.0446527	0.0445763	0.0407591	55.0121	59.4247	67.6068	65.3642	13.4942	13.9333
GCL	67	OS	PD	0.404282	0.40621	0.384305	0.414327	0.0174097	0.0171127	0.0172886	0.0195151	4.37892	4.37044	4.37315	4.30829	2.04439	2.01257	2.09366	1.91505	7.02002	6.72996	7.17155	6.23319	0.585931	0.603213	0.544796	0.625558	55.9069	58.2456	61.7127	63.479	19.025	31.6766	23.5478	60.2805	1808.97	1730.37	1327.24	2185.56	0.0437396	0.0440378	0.0446077	0.0503905	61.214	63.0232	66.473	67.8122	14.2027	14.6439
GCL	68	OD	PD	0.375729	0.401003	0.360189	0.384945	0.0155148	0.0178762	0.0154233	0.0160901	4.46098	4.37279	4.4528	4.44858	2.26037	2.03362	2.29773	2.19768	8.35503	7.06117	8.62112	8.05818	0.524271	0.591777	0.455344	0.565277	53.8044	52.3042	60.3301	56.7706	40.4681	52.6499	23.0401	61.1025	1655.09	1912.47	1379.54	2046.39	0.0384151	0.0461152	0.0407265	0.0391099	59.5474	57.3671	66.2037	61.5327	14.0518	13.7627
GCL	68	OS	PD	0.382294	0.372545	0.356209	0.382906	0.0157222	0.015577	0.0152955	0.017046	4.46648	4.46599	4.47532	4.38797	2.192	2.31369	2.34414	2.1838	8.06774	8.80315	9.01248	7.84734	0.572017	0.519702	0.453224	0.509665	58.3163	56.7604	58.2519	53.1921	49.5087	31.2385	34.6059	23.2411	2026.29	1468.04	1545.6	1404.55	0.038962	0.039344	0.0386352	0.0419158	63.9436	62.7432	63.9315	58.1432	14.5729	14.4661
GCL	69	OD	PD	0.437004	0.398871	0.473328	0.41822	0.0181229	0.0169379	0.0240975	0.0196023	4.35315	4.40369	4.14502	4.32444	1.89941	2.04809	1.75045	2.02348	6.21418	6.99432	5.54964	6.9451	0.673808	0.619436	0.68285	0.62743	63.5084	60.4003	52.4055	55.5926	22.5961	43.7272	54.4228	60.619	2807.68	1969.51	1944.59	1917.65	0.048608	0.0419608	0.0603794	0.0489361	68.1603	65.6237	56.305	60.2998	15.015	14.8338
GCL	69	OS	PD	0.439932	0.430884	0.393343	0.400924	0.0191107	0.0185631	0.0166609	0.0179504	4.32076	4.3026	4.41442	4.3435	1.89318	1.86013	2.1119	2.0489	6.35779	5.91888	7.64901	7.00115	0.664263	0.642219	0.553807	0.571167	57.2155	51.5519	60.1298	57.2833	56.0995	32.0896	27.3851	32.756	2287.17	1669.87	1838.99	1538.41	0.0491088	0.0469458	0.0417618	0.0470235	61.876	55.5873	65.8683	62.1731	14.2445	13.5943
GCL	70	OD	PD	0.421789	0.470281	0.407594	0.457366	0.0202764	0.0205056	0.0183626	0.0222874	4.26215	4.26466	4.34123	4.21343	1.97053	1.72116	2.04626	1.83018	6.68686	5.25687	6.91853	5.77778	0.596504	0.760516	0.594317	0.682916	64.9463	57.0659	56.9089	49.8586	24.2878	76.7341	37.5596	62.5827	1856.26	2881.81	1618.73	1876.64	0.0515964	0.054671	0.0443876	0.0545936	70.0249	61.283	61.6949	54.0474	15.3603	14.0775
GCL	70	OS	PD	0.446331	0.462686	0.410186	0.434753	0.02054	0.0219963	0.0168119	0.0201542	4.27363	4.2005	4.42519	4.26664	1.82365	1.73394	2.01445	1.81352	5.72529	5.18289	6.8957	5.55378	0.720553	0.720526	0.659507	0.654513	49.1077	50.6481	61.8904	52.2053	90.4127	70.2634	43.4041	57.2108	2500.19	2042.62	2397.21	1928.49	0.0541014	0.0523124	0.0432545	0.0476305	53.1853	54.4378	66.8972	56.3174	13.1026	13.2953
GCL	71	OS	PD	0.405144	0.41007	0.38282	0.436151	0.0181442	0.0184524	0.0175096	0.0198925	4.34469	4.33983	4.36566	4.2912	2.0101	2.05788	2.16487	1.93098	6.89346	7.41561	7.94058	6.49179	0.59377	0.594093	0.518063	0.650279	50.8853	50.1079	49.9884	54.7259	53.6797	79.5983	38.294	59.758	1796.59	2199.08	1527.64	1900.69	0.044827	0.0462547	0.0438343	0.0488215	55.8537	55.2178	55.0249	58.8483	13.5214	13.4241
GCL	72	OD	PD	0.40828	0.388273	0.441921	0.391675	0.0189875	0.0156923	0.0220828	0.0171346	4.29967	4.47685	4.22687	4.38729	2.00262	2.2222	1.89603	2.10784	6.68731	8.3784	6.29139	7.3563	0.591301	0.587175	0.667373	0.57509	50.3863	56.2713	48.6323	58.2172	61.4444	56.2853	81.5771	36.4724	1723.82	2200.27	2221.19	1478.75	0.0464893	0.04075	0.0558425	0.0439428	55.0268	61.3037	52.8869	63.0819	13.5011	14.217
GCL	72	OS	PD	0.371922	0.437395	0.405499	0.455358	0.0159127	0.0201741	0.0169037	0.0215368	4.44508	4.28456	4.38946	4.27335	2.17585	1.91479	2.01036	1.8853	7.68612	6.50916	6.73046	6.20638	0.543679	0.647728	0.620957	0.709382	59.2642	44.3211	59.319	47.3268	25.0457	84.0478	34.5898	103.863	1571.9	2148.8	1944.94	2780.29	0.0389062	0.050091	0.0450047	0.0543645	64.3802	48.0542	64.1571	51.4698	14.7982	12.3997
GCL	73	OD	PD	0.389513	0.398878	0.382542	0.386058	0.016636	0.0183266	0.0170623	0.0175425	4.41077	4.33736	4.40744	4.35856	2.12809	2.09738	2.28204	2.12621	7.95506	7.70053	8.76035	7.48108	0.584897	0.546837	0.490346	0.516405	55.7945	51.091	54.9731	54.4031	55.4054	43.6502	47.2366	40.1306	1811.34	1584.09	1569.58	1299.66	0.047575	0.0449934	0.0420821	0.0429694	60.9802	56.08	60.2717	59.2364	14.2109	13.6975
GCL	73	OS	PD	0.427901	0.422469	0.394224	0.450265	0.0197306	0.0207989	0.0171858	0.020914	4.31208	4.27916	4.38908	4.2433	2.02449	1.98541	2.11513	1.84782	7.25141	6.80203	7.6283	5.84879	0.628575	0.620023	0.569797	0.6925	54.6951	50.8006	58.5986	47.2354	52.1534	70.9881	41.8522	92.3959	2020.69	1998.54	1699.92	2370.45	0.052904	0.0544646	0.0461706	0.0497034	59.6785	55.4475	63.8611	50.9135	13.8833	13.4739
GCL	74	OD	PD	0.406998	0.381489	0.394487	0.417598	0.0190647	0.0158948	0.0173343	0.0199633	4.27587	4.45635	4.38791	4.28401	2.0515	2.18134	2.13195	1.94454	6.93667	7.77257	7.77842	6.33026	0.547648	0.578388	0.557567	0.611666	50.804	55.0186	49.9273	55.6757	41.2444	54.6137	48.3241	41.9923	1395.11	1933.77	1642.46	1846.49	0.0467826	0.0399387	0.0443638	0.0483062	55.6371	60.2388	54.7389	60.5594	13.4685	14.1427
GCL	74	OS	PD	0.407342	0.414238	0.415954	0.408571	0.0210926	0.0192232	0.0174768	0.016688	4.21283	4.30446	4.3622	4.4249	1.97165	1.92271	1.96526	2.08316	6.64825	6.3014	6.52021	7.04216	0.515175	0.599098	0.633898	0.617326	44.9554	52.4501	60.7255	63.0323	54.3021	49.0931	54.2614	38.3086	1282.19	1803.91	2340.83	2037.1	0.0513674	0.0484195	0.0469936	0.0439886	49.3687	56.7828	65.4387	67.8523	12.8941	13.657
GCL	75	OS	PD	0.391507	0.397406	0.389113	0.397614	0.0178205	0.0162591	0.0157785	0.0173006	4.38139	4.43071	4.45904	4.40305	2.12031	2.16812	2.19354	2.16372	7.41312	7.71365	7.90326	7.87448	0.564206	0.585722	0.578369	0.609698	59.7052	62.0225	63.0469	57.0104	35.8846	28.8573	37.3654	58.418	1643.04	1837.22	1770.47	2095.51	0.0470893	0.041467	0.0430544	0.0437252	64.2609	66.764	67.7907	61.9996	14.8327	14.9822
GCL	75	OD	PD	0.398524	0.369705	0.393504	0.411441	0.0176543	0.0157503	0.0175161	0.0152333	4.3929	4.49868	4.39232	4.46765	2.13882	2.30479	2.16646	1.96313	7.64092	8.62318	7.81299	6.56239	0.581691	0.546571	0.57441	0.689466	60.2454	59.7383	57.2954	74.7599	54.4141	54.7594	37.4214	-21.5149	2023.93	2083.98	1858.37	3164.98	0.0458876	0.0423283	0.0438444	0.0417554	65.1969	65.3119	62.2327	80.3396	14.801	14.8011
IPL	1	OS	HC	0.436062	0.419122	0.394438	0.380687	0.0208527	0.0218973	0.0168211	0.0160732	4.2154	4.219	4.37735	4.4591	1.87534	1.88287	2.08833	2.23196	6.11942	6.04629	7.17296	8.27991	0.617445	0.584818	0.540509	0.534592	45.7974	52.1572	59.4092	62.2388	60.6604	45.5485	32.8336	41.839	1680.24	1636.06	1473.78	1617.94	0.0545931	0.0576845	0.043345	0.040656	49.7043	56.3566	64.1995	67.9004	12.8788	13.7951
IPL	2	OS	HC	0.370652	0.39006	0.384951	0.381373	0.0164846	0.0205558	0.0170741	0.0174205	4.4151	4.26762	4.44957	4.40652	2.2427	2.19442	2.30343	2.25218	8.30905	8.31855	8.81975	8.67587	0.500986	0.454005	0.550946	0.529267	63.3286	53.4309	58.8592	55.982	33.5657	27.9789	50.2782	45.675	1422.5	993.394	1703.35	1530.63	0.0417437	0.0529263	0.0443976	0.0468517	68.5908	57.6208	63.6775	61.1525	15.4267	14.1734
IPL	2	OD	HC	0.397834	0.40833	0.370728	0.426023	0.0195995	0.0203199	0.0162348	0.0224135	4.2818	4.27641	4.44025	4.21222	2.09308	2.07207	2.24385	1.97009	7.35415	7.60404	8.22661	6.83925	0.500186	0.5395	0.500684	0.577934	53.3469	51.0683	66.7143	45.0806	37.0294	33.6891	25.672	61.9185	1221.28	1346.36	1416.84	1467.65	0.0496811	0.0495915	0.0431036	0.0558991	58.3817	55.5923	72.6593	49.135	14.0685	13.6877
IPL	3	OD	HC	0.373461	0.418486	0.381991	0.401365	0.0177403	0.0223273	0.019255	0.0225704	4.3532	4.20338	4.27023	4.17356	2.27385	2.04008	2.1552	2.11076	8.54664	7.17696	7.70585	7.43403	0.444931	0.511567	0.422643	0.41829	56.9067	50.9174	62.914	52.2532	35.2551	41.1756	23.1207	28.1874	1155.01	1184.6	889.526	833.948	0.0447732	0.0549751	0.0480162	0.0546966	62.0433	55.3818	67.9625	56.1914	14.602	13.6729
IPL	3	OS	HC	0.40493	0.399499	0.392692	0.395473	0.0201557	0.0189132	0.0163315	0.0202584	4.26407	4.31788	4.44426	4.26806	2.01266	2.14789	2.15769	2.06393	7.02614	7.80332	8.01355	7.21267	0.562003	0.514778	0.560407	0.506206	49.9401	59.5694	62.6915	53.6968	49.7877	28.1758	38.7596	40.7519	1457.66	1204.72	1768.13	1251.88	0.0501686	0.0445516	0.0436666	0.0495774	53.9929	63.5043	67.925	58.2969	13.441	14.8455
IPL	4	OD	HC	0.380586	0.380093	0.399354	0.414649	0.0178334	0.0166125	0.0185577	0.0207736	4.35005	4.41538	4.31192	4.25143	2.18666	2.21536	2.02625	2.0184	8.04331	8.22138	6.97872	6.7803	0.470046	0.495971	0.547956	0.579548	57.4658	58.6802	54.4846	47.9284	31.2233	35.9901	51.613	68.0653	1263.63	1450.19	1504.22	1610.48	0.0435114	0.0448325	0.0443699	0.0521313	62.614	64.1794	59.563	52.38	14.6482	14.781
IPL	4	OS	HC	0.383992	0.410503	0.377009	0.38632	0.016798	0.0186031	0.0178409	0.018994	4.40501	4.29196	4.34759	4.28876	2.14875	1.9599	2.18404	2.08735	7.69622	6.47833	7.93194	7.09911	0.538862	0.591127	0.477298	0.477791	58.7539	50.5426	64.1183	53.8475	42.006	41.5256	38.2426	44.4889	1621.47	1255.77	1279.42	1227.41	0.0424741	0.0471992	0.042316	0.0476305	63.5307	54.6019	69.2233	58.745	14.712	13.624
IPL	5	OS	HC	0.376422	0.418204	0.373902	0.36937	0.0169896	0.019748	0.0167095	0.0155904	4.40927	4.28735	4.39553	4.46198	2.29452	2.04556	2.16922	2.2673	8.72547	7.21808	7.77791	8.53705	0.493786	0.613661	0.488137	0.491705	60.8011	63.9264	58.7956	65.7199	31.0456	19.3309	17.5625	20.2247	1452.04	1403.39	1259.89	1472.94	0.0431491	0.0451736	0.0446637	0.0409996	66.4773	68.7365	64.2576	71.8418	15.1183	15.3627
IPL	5	OD	HC	0.385723	0.397035	0.394711	0.375835	0.0172775	0.0200317	0.0184238	0.0159996	4.39293	4.28265	4.34781	4.47533	2.21311	2.21266	2.2234	2.30987	8.23979	8.28963	8.45182	8.72919	0.546811	0.535888	0.523292	0.552043	59.1086	53.7475	57.4625	58.8527	31.4173	35.8016	50.1164	31.0928	1694.9	1342.88	1478.97	1611.57	0.0466731	0.0470851	0.0478053	0.0397283	64.3605	58.827	62.2188	64.2146	14.735	13.9816
IPL	6	OS	HC	0.36177	0.366993	0.354218	0.357963	0.0159609	0.0167709	0.0154439	0.0153411	4.45741	4.42426	4.49113	4.48973	2.32951	2.49716	2.50488	2.40495	8.81236	10.3857	10.197	9.4985	0.501709	0.429838	0.430323	0.482341	62.0819	61.1012	71.8696	69.1703	28.8306	24.3394	14.8451	24.9895	1572.48	1104.61	1510.84	1458.29	0.0405722	0.040641	0.0412678	0.039442	67.5795	66.7924	77.3231	75.113	15.2332	15.245
IPL	6	OD	HC	0.507277	0.403776	0.511653	0.407483	0.0279348	0.0198141	0.0302455	0.0186338	4.11194	4.27003	4.05091	4.34027	1.57755	2.01442	1.46586	2.00076	4.47289	6.70006	3.89533	6.75153	0.797852	0.53934	0.800619	0.592178	54.7588	55.6787	52.7952	52.0156	180.983	41.196	160.765	83.1424	5696.9	1302.64	4258.68	2042.65	0.0728027	0.0484882	0.0784942	0.0489819	59.0974	59.8501	56.7571	56.3482	13.1147	14.3514
IPL	7	OD	HC	0.379726	0.393492	0.356151	0.388509	0.0165547	0.0190585	0.0160895	0.018051	4.44337	4.30115	4.44012	4.3508	2.20402	2.09308	2.32516	2.18166	8.09865	7.39261	8.86895	7.84555	0.564505	0.476997	0.435781	0.528075	60.7472	60.3496	62.7134	59.1997	49.4806	17.6841	29.974	27.2784	1792.92	1082.91	1303.47	1255.54	0.0430261	0.0467017	0.0404147	0.0437367	65.577	64.9192	68.0395	64.3433	14.9468	15.1225
IPL	7	OS	HC	0.378611	0.378866	0.372243	0.394977	0.0173578	0.0171409	0.0167152	0.0194	4.39184	4.42045	4.44787	4.28355	2.21649	2.2669	2.31612	2.09749	8.17549	8.65179	8.83623	7.59753	0.50505	0.495322	0.505899	0.509286	63.358	66.9925	69.0737	57.7228	30.1023	24.2613	45.2361	36.02	1388.83	1326.4	1843.4	1160.05	0.0438235	0.0472364	0.0440882	0.0499782	68.9117	72.5074	74.7976	62.5122	15.3702	15.9293
IPL	8	OD	HC	0.359936	0.375107	0.362338	0.40289	0.0160719	0.0170868	0.0169154	0.0191586	4.4457	4.38379	4.41659	4.29861	2.34738	2.21906	2.37922	2.06158	8.96247	8.24949	9.14175	7.11809	0.47247	0.490227	0.420658	0.54443	64.7654	59.6416	61.3496	60.5128	24.5446	36.4807	21.7314	28.0012	1450.38	1298.45	1204.39	1237.19	0.0420443	0.0444862	0.043634	0.0479741	70.1023	64.8344	66.6253	65.1034	15.6561	14.9128
IPL	8	OS	HC	0.370932	0.346565	0.366386	0.348344	0.0175358	0.0160714	0.0170705	0.0156179	4.38693	4.46886	4.38914	4.50129	2.31639	2.54784	2.35371	2.51554	8.84646	10.5713	9.06723	10.2503	0.463984	0.403437	0.437656	0.440967	49.2895	61.1504	55.7681	61.9365	42.7572	29.0767	37.337	30.9871	1313.8	1179.04	1260.52	1315.69	0.0455848	0.0419105	0.0443244	0.0403811	54.259	66.756	60.5526	67.9573	13.5601	15.257
IPL	9	OD	HC	0.364301	0.390574	0.362973	0.388277	0.0151742	0.0182513	0.0163304	0.0176108	4.46863	4.35494	4.41829	4.4014	2.28258	2.12923	2.33669	2.14826	8.50446	7.74889	9.18199	7.64241	0.501332	0.518381	0.418813	0.552393	64.7273	67.2307	59.3731	60.3389	24.7214	27.9237	20.6344	58.6971	1600.43	1362.41	1201.92	1879.57	0.0387315	0.0438792	0.0423003	0.0479054	70.2596	72.5251	64.7426	65.2888	15.5509	15.918
IPL	9	OS	HC	0.395345	0.389343	0.378694	0.384198	0.0179832	0.0170351	0.0172362	0.0173596	4.33004	4.37534	4.35365	4.37381	2.06442	2.04795	2.14729	2.14294	7.03814	6.94467	7.39066	7.55795	0.552839	0.563567	0.500321	0.498047	65.1569	59.3916	60.1342	67.8869	19.2143	34.2221	30.5971	23.7601	1308.76	1519.91	1211.38	1402.19	0.0424494	0.0422731	0.0403323	0.0430954	69.9977	64.0885	65.2888	73.1097	15.6555	14.8205
IPL	10	OD	HC	0.390604	0.404998	0.388406	0.375753	0.0160121	0.0183407	0.0169042	0.0158005	4.47431	4.36986	4.4273	4.46922	2.31949	2.16778	2.21575	2.34601	8.76397	8.03474	8.15356	8.92624	0.570809	0.612685	0.591736	0.527677	65.7671	59.713	58.1495	65.4278	10.6981	44.8431	41.3062	19.1723	1774.01	1727.48	1826.76	1398.33	0.0425253	0.0456393	0.0426083	0.0383426	71.0609	64.5841	63.4242	70.998	15.6387	14.7432
IPL	10	OS	HC	0.417959	0.397734	0.411577	0.39616	0.0196831	0.0173595	0.0180182	0.0174936	4.31931	4.40371	4.41571	4.39239	2.04691	2.25992	2.15982	2.17605	7.14081	8.81451	8.09098	8.0884	0.614973	0.539198	0.62793	0.577204	53.2649	64.4161	56.3962	63.3631	44.273	34.1002	35.5225	17.1729	1623.42	1517.69	1781.64	1515.24	0.0489562	0.0461543	0.0468442	0.0431526	58.0938	69.6737	60.9098	68.6844	13.9439	15.4693
IPL	11	OS	HC	0.403302	0.367178	0.367122	0.395096	0.0189146	0.0156933	0.0160487	0.0190843	4.33142	4.44958	4.45502	4.31317	2.13254	2.37798	2.29893	2.13912	7.63733	9.39618	8.65953	7.78316	0.561208	0.474144	0.488397	0.523121	57.7157	59.4732	62.7285	56.3798	40.7945	36.8698	34.3634	39.2742	1645.58	1450.57	1571.56	1312.36	0.0487157	0.0393042	0.0390834	0.0469205	62.398	64.7995	68.1865	61.0539	14.6167	14.8694
IPL	11	OD	HC	0.38452	0.377792	0.387017	0.385117	0.017782	0.0162255	0.0176672	0.0179367	4.34848	4.46153	4.37214	4.35936	2.18112	2.44443	2.20794	2.21944	7.85918	9.87017	8.04635	8.10427	0.494136	0.542142	0.507221	0.484309	57.8085	67.866	55.2838	56.5081	31.0624	25.093	31.8926	34.2323	1258.4	1335.49	1233.27	1256.63	0.0465887	0.0426089	0.0462809	0.0440688	63.0841	72.7328	60.2926	61.6452	14.7557	16.0118
IPL	12	OS	HC	0.358998	0.419749	0.374012	0.403056	0.0146136	0.0202859	0.017444	0.020146	4.53493	4.26035	4.38474	4.31235	2.33769	2.02187	2.20598	2.06953	8.86001	7.08499	7.99952	7.22601	0.531368	0.577354	0.455224	0.556562	65.4568	45.5547	62.9194	48.6431	50.4811	57.3273	26.8172	60.134	1947.8	1583.44	1229.53	1621.69	0.0373402	0.0521042	0.0449253	0.050883	70.7901	49.668	68.3373	53.1493	15.5432	12.7866
IPL	12	OD	HC	0.365611	0.382485	0.355737	0.354998	0.0169645	0.0176816	0.0155338	0.0160598	4.40882	4.37108	4.45313	4.44395	2.3813	2.20193	2.40951	2.30921	9.25936	8.30648	9.33659	8.55474	0.435719	0.466784	0.399803	0.436795	54.4648	53.2743	61.2221	62.7056	40.4645	31.5583	16.9867	17.0346	1335.8	1214.37	1272.34	1222.37	0.0435393	0.0452305	0.0411087	0.0414004	59.6372	58.2267	66.7497	68.2831	14.2356	14.1247
IPL	13	OD	HC	0.396324	0.402339	0.380499	0.362814	0.0181637	0.0171534	0.0172346	0.016685	4.33858	4.37387	4.37431	4.43469	2.0745	2.00943	2.17485	2.31029	7.21963	6.7299	7.90686	8.75387	0.532305	0.610472	0.473639	0.435397	58.6805	60.8677	59.4839	64.5323	35.2938	41.9376	20.1498	16.3243	1317.91	1817.43	1202.53	1285.03	0.0489539	0.0429471	0.0448265	0.0436909	63.4245	65.4799	64.8187	70.1647	14.6997	14.8857
IPL	13	OS	HC	0.396407	0.391036	0.374551	0.377535	0.0210816	0.0173238	0.0181524	0.0168591	4.24988	4.39301	4.3436	4.42138	2.04463	2.08726	2.19298	2.22151	7.15725	7.23022	8.0119	8.14449	0.498392	0.557116	0.43164	0.477324	58.6454	66.5653	67.9555	67.3847	24.6439	20.9654	26.1734	25.3468	1360.61	1562.67	1116.08	1423.3	0.0537371	0.0462219	0.0477464	0.0433473	63.2299	71.6517	73.0251	73.0939	14.7636	15.6926
IPL	14	OS	HC	0.369382	0.423746	0.368751	0.352309	0.0167961	0.0224299	0.0176075	0.0162468	4.40644	4.15107	4.37343	4.46702	2.31672	1.88893	2.29878	2.40512	8.93519	6.17837	8.70594	9.38446	0.44574	0.539006	0.420758	0.410007	59.4272	52.3349	61.9862	62.9997	26.6927	42.7801	30.031	30.9691	1218.1	1265.2	1113.75	1458.33	0.0416365	0.0553838	0.0430025	0.0403582	65.1693	56.2818	67.1334	68.7832	14.9764	13.9316
IPL	14	OD	HC	0.383271	0.393102	0.401258	0.388301	0.0174568	0.0178817	0.0183943	0.0165413	4.38219	4.39714	4.33636	4.42089	2.13677	2.13522	2.07305	2.07798	7.5652	7.87234	7.06519	7.06425	0.564536	0.56169	0.553746	0.583358	59.0565	59.669	57.1407	58.8692	29.7107	41.7359	32.2675	42.932	1646.7	1674.48	1530.19	1706.01	0.0425895	0.0455365	0.0484756	0.0421677	64.5165	65.0503	62.0091	64.0379	14.6821	14.8347
IPL	15	OS	HC	0.383601	0.405749	0.41674	0.415551	0.0162862	0.0163583	0.0192641	0.0184384	4.42127	4.4318	4.29821	4.32949	2.09418	2.07124	1.88387	1.88964	7.30588	7.30811	5.96919	5.97279	0.579613	0.618825	0.629356	0.654727	59.813	64.8785	58.5346	51.1211	46.7586	24.1114	33.4482	75.785	1894.15	2041.26	1912.86	2194.5	0.0422758	0.040988	0.0478394	0.0470235	65.4263	69.7479	63.555	55.9014	14.799	15.3789
IPL	15	OD	HC	0.377679	0.424185	0.378695	0.409312	0.0154538	0.0189658	0.0153023	0.0197514	4.47557	4.2809	4.47065	4.30983	2.19701	1.93167	2.16169	1.98579	7.96063	6.53781	7.63466	6.60514	0.540334	0.636025	0.566723	0.585916	65.8216	54.4429	66.0161	61.0293	33.3875	37.9224	41.3095	52.9792	1914.68	1716.22	1944.39	1788.39	0.0391409	0.0439706	0.0409369	0.0512838	71.9145	58.5072	71.9341	65.9543	15.6175	14.0758
IPL	16	OD	HC	0.390185	0.363628	0.358847	0.375727	0.0190502	0.0175434	0.0160037	0.0176589	4.32383	4.36819	4.44175	4.35702	2.1937	2.25762	2.36066	2.20142	8.03329	8.38159	9.21651	8.11441	0.494409	0.439736	0.447294	0.453855	51.8634	59.8601	56.5103	54.3711	45.1231	31.0383	31.9354	31.361	1487.22	1136.18	1406.73	1141.83	0.0506784	0.0456752	0.0407912	0.0457523	56.2021	64.5293	62.0017	59.4505	13.9103	15.0429
IPL	16	OS	HC	0.440576	0.414842	0.427478	0.396281	0.0233813	0.0195705	0.0216311	0.0168944	4.12276	4.33336	4.1869	4.40664	1.79887	1.96955	1.83793	2.11539	5.48009	6.55402	5.7902	7.35514	0.594971	0.611296	0.572793	0.553004	46.0732	57.3213	50.4385	68.2569	44.12	52.7204	33.6842	25.8677	1257.89	1842.92	1150.45	1643.16	0.0548861	0.0526768	0.055253	0.0443895	49.7132	61.9785	54.4335	73.1629	12.9263	14.3267
IPL	17	OD	HC	0.374522	0.407432	0.380211	0.387099	0.015258	0.0182209	0.0174579	0.0171884	4.48265	4.33422	4.35879	4.38628	2.2734	2.02117	2.16848	2.19713	8.38499	6.82542	7.81948	7.98362	0.56101	0.591305	0.480607	0.507612	63.3749	63.5399	61.9974	64.4695	30.7445	23.392	31.423	20.7481	1806.44	1584.97	1305.74	1306.68	0.0384481	0.0453917	0.0432909	0.0436794	68.901	68.3572	66.9673	69.7926	15.3587	15.2056
IPL	17	OS	HC	0.370645	0.399714	0.390767	0.398	0.0167399	0.0177645	0.0175201	0.0192586	4.40615	4.37409	4.3937	4.30581	2.26684	2.09711	2.16548	2.15823	8.48411	7.4237	7.95938	7.76896	0.474151	0.625922	0.563568	0.511727	56.3079	56.0731	61.1344	56.2634	30.3444	55.3583	35.5619	23.3229	1448.5	1798.6	1427.68	1072.07	0.042043	0.0430833	0.0428844	0.0483291	61.9571	60.5763	65.678	60.2637	14.4678	14.2655
IPL	18	OD	HC	0.386368	0.417892	0.381924	0.389065	0.0165502	0.0207642	0.0166835	0.0176663	4.44084	4.25115	4.39744	4.38265	2.12335	1.99777	2.10268	2.16296	7.53218	6.89617	7.26534	7.7738	0.576577	0.548811	0.531524	0.549665	75.6411	53.979	66.1231	67.9325	20.3952	31.5104	23.2974	4.48001	1787.69	1278.97	1333.74	1658.43	0.0439124	0.0546796	0.04319	0.0437252	81.1671	58.2873	71.3467	73.1244	16.8147	14.0086
IPL	18	OS	HC	0.392778	0.392859	0.393145	0.397876	0.0169594	0.0175422	0.01735	0.0180381	4.38853	4.37705	4.38885	4.35055	2.05853	2.13627	2.09877	2.08807	7.05425	7.8426	7.55078	7.25664	0.580886	0.534668	0.556849	0.544839	65.4632	62.7242	65.1196	65.9442	28.1978	23.1115	22.7863	17.1506	1522.61	1512.11	1456.68	1392.28	0.0428692	0.0445339	0.0471262	0.0447674	70.601	67.9629	70.194	71.2473	15.5546	15.2425
IPL	19	OD	HC	0.377728	0.418264	0.399299	0.387913	0.0160031	0.0199216	0.0199495	0.0174597	4.43519	4.27496	4.25647	4.3777	2.24971	1.89263	2.03644	2.11667	8.36307	5.97852	6.89759	7.47238	0.49924	0.594366	0.515262	0.538788	63.1985	62.724	55.4056	61.9043	26.777	17.1643	28.95	29.315	1520.32	1502.9	1309.13	1470.43	0.0410764	0.0536004	0.0493604	0.0421334	68.6898	67.5417	60.0005	66.9064	15.3138	15.1571
IPL	19	OS	HC	0.425002	0.401144	0.36852	0.368614	0.0219984	0.0197736	0.0159518	0.0162227	4.20435	4.28542	4.4487	4.42654	1.97459	1.99266	2.25224	2.25375	6.77465	6.55665	8.245	8.25869	0.587696	0.58008	0.517502	0.485338	43.4872	53.326	57.3394	66.5455	71.2578	54.7434	54.0012	30.0765	1665.82	1667.42	1741.54	1309.84	0.0567215	0.0504273	0.0403528	0.0420303	47.3188	57.9118	62.4728	71.8644	12.4274	13.9204
IPL	20	OD	HC	0.38244	0.38827	0.399147	0.376885	0.0172509	0.0168559	0.0189633	0.0162451	4.38466	4.42286	4.30316	4.42153	2.20196	2.15796	1.98753	2.21614	8.01071	7.79318	6.56825	8.01189	0.545599	0.58773	0.569823	0.516008	59.5402	58.0295	61.3442	64.2314	31.4235	49.2798	26.1855	21.1192	1627.67	1793.53	1393.64	1552.85	0.0443476	0.0419581	0.0467397	0.0434275	64.651	62.9322	66.265	69.4947	14.8249	14.5634
IPL	20	OS	HC	0.38216	0.398093	0.369065	0.382048	0.0169106	0.0173003	0.0156683	0.0164575	4.41017	4.36604	4.45823	4.42037	2.16291	2.00326	2.28326	2.15421	7.73858	6.75111	8.47059	7.80989	0.521793	0.602658	0.48491	0.554961	68.78	58.5833	69.3467	66.1302	38.9202	49.8079	10.9521	26.7833	1498.53	1812.44	1497.12	1644.15	0.0422544	0.0444377	0.0402889	0.0400261	74.7011	63.4418	74.5628	72.3156	16.064	14.6633
IPL	21	OD	HC	0.358939	0.391051	0.387402	0.39407	0.0160996	0.01811	0.0181935	0.0198407	4.45053	4.32997	4.35338	4.29944	2.29804	2.10741	2.15989	2.13221	8.62694	7.34931	7.70305	7.7229	0.484009	0.505364	0.494709	0.500517	68.8616	56.9326	54.1751	52.7049	17.171	34.3929	30.3245	43.0585	1530.65	1276.74	1219.57	1208.38	0.0400419	0.0451092	0.0468132	0.0500241	74.5545	61.6165	59.0028	57.4292	16.0305	14.5082
IPL	21	OS	HC	0.379702	0.424425	0.373446	0.35677	0.0164309	0.0209894	0.0193126	0.0155128	4.42089	4.22165	4.27808	4.47593	2.22692	1.9205	2.2439	2.38295	8.15646	6.47633	8.43341	9.46059	0.503682	0.587162	0.385644	0.468438	61.4048	49.3737	53.045	63.813	36.0494	58.5318	30.4773	42.8631	1645.47	1468.41	951.6	1554.65	0.0426688	0.0519824	0.0487293	0.0418585	66.7498	53.5461	57.6002	69.3803	15.0638	13.4766
IPL	22	OD	HC	0.417529	0.419344	0.390358	0.413515	0.0174973	0.0184582	0.0171029	0.019053	4.38523	4.34033	4.4115	4.31441	2.07721	2.07762	2.21005	2.11502	7.22528	7.33562	8.26497	7.54829	0.652397	0.626432	0.567778	0.586168	60.1187	53.4482	61.4972	60.153	30.1113	50.8337	26.4352	24.8515	1809.13	1811.87	1633.49	1350.79	0.0442128	0.0461408	0.0429441	0.0472869	65.2198	57.9344	66.6007	64.8606	14.7826	13.9127
IPL	22	OS	HC	0.399252	0.399014	0.42306	0.417169	0.0173715	0.0160237	0.0204352	0.0185495	4.3971	4.45845	4.24826	4.3241	2.14415	2.13255	1.91425	1.95262	7.59725	7.91097	6.15134	6.32043	0.579009	0.634849	0.599115	0.635019	58.7327	65.7848	51.2601	61.6099	25.4674	29.8384	43.7296	24.503	1573.09	2096.12	1378.1	1489.82	0.0431624	0.0365876	0.0515238	0.0489475	63.8029	70.908	55.4529	66.0397	14.6505	15.4835
IPL	23	OS	HC	0.422283	0.452006	0.388417	0.417209	0.018237	0.0218246	0.0171948	0.0196706	4.32131	4.18945	4.39973	4.30022	1.84698	1.74242	2.10413	1.94624	5.72908	5.27268	7.36484	6.50819	0.66463	0.668846	0.559874	0.608141	60.9654	52.4661	66.9401	58.6944	14.9299	52.496	14.9981	45.5097	1949.5	1728.34	1619.66	1611.33	0.0480511	0.0554332	0.0430164	0.0478595	65.2699	56.0323	72.1152	63.506	14.8408	13.7101
IPL	23	OD	HC	0.40057	0.424101	0.410253	0.371454	0.0160779	0.0193334	0.0169967	0.0154177	4.42767	4.29128	4.43774	4.47582	2.03905	1.91776	2.07469	2.30075	6.81949	6.1028	7.47682	8.8072	0.626383	0.633775	0.661895	0.518146	66.4351	50.67	57.6877	61.6989	36.2356	46.3622	41.5129	37.2291	1918.73	1753.95	2188.91	1498.24	0.039211	0.0495647	0.0431757	0.0396711	71.9538	54.9104	61.8781	66.4546	15.6056	13.4413
IPL	24	OS	HC	0.402162	0.430353	0.380654	0.385041	0.0179364	0.0212393	0.0167163	0.015837	4.36005	4.22707	4.40969	4.45022	2.04014	1.87312	2.19371	2.11378	6.91706	6.0042	8.09664	7.33273	0.575317	0.624067	0.540588	0.590567	59.0261	52.0999	58.2264	62.0164	47.1157	53.185	41.6799	41.0455	1579.82	1875.27	1564.68	1952.24	0.0485953	0.0528215	0.0419724	0.0411714	64.0555	56.2758	63.1319	67.5108	14.7822	13.7173
IPL	24	OD	HC	0.384411	0.428221	0.38089	0.428238	0.016447	0.0180417	0.0167148	0.0219697	4.43152	4.33823	4.4265	4.26392	2.09907	1.91902	2.21353	1.97823	7.28646	6.20014	8.15621	6.78244	0.589193	0.676112	0.507316	0.618704	70.1755	61.6437	55.5513	52.9412	30.1192	31.1263	37.1714	52.6177	1824.32	1995.26	1470.46	1695.71	0.041885	0.0451526	0.0421798	0.0516274	75.0956	65.7054	60.4929	57.1646	16.1275	14.8317
IPL	25	OS	HC	0.378124	0.420279	0.369332	0.398876	0.0168545	0.022927	0.0174246	0.0173123	4.43436	4.22436	4.39969	4.38357	2.22325	1.96898	2.37392	2.00834	8.18884	6.83983	9.36862	6.67421	0.530825	0.589922	0.394859	0.608888	57.0201	51.0423	52.2361	57.5647	45.2544	69.0294	32.7388	58.6969	1730.89	2033.65	1152.99	1918.57	0.0452738	0.0590688	0.0465775	0.0470006	62.5309	55.3369	57.5588	62.0741	14.4847	13.4069
IPL	25	OD	HC	0.393267	0.381283	0.39245	0.409477	0.0181735	0.0180902	0.0174947	0.0228331	4.36905	4.40466	4.39214	4.23266	2.11868	2.19654	2.09423	1.99682	7.60819	8.19724	7.22157	6.94079	0.560467	0.541324	0.594036	0.576599	62.5071	57.4047	66.5039	54.8463	29.9887	61.5632	36.5064	57.6838	1592.29	1869.69	1937.91	1788.28	0.0477929	0.0461801	0.0452855	0.0554868	67.8643	62.3319	71.7113	59.438	15.2628	14.5067
IPL	26	OS	HC	0.419222	0.406265	0.372497	0.393705	0.0212681	0.0172555	0.0155876	0.0173817	4.2364	4.39723	4.46091	4.35724	1.97521	2.00626	2.1826	2.04737	6.74711	6.72259	7.79243	6.93526	0.571325	0.621929	0.57324	0.550815	50.6963	57.7444	64.7503	66.0421	40.4852	34.6817	40.0891	26.0428	1411.27	1821.2	1817.82	1337.53	0.0488034	0.0439758	0.0393106	0.0440344	54.8604	62.6227	70.4198	71.3821	13.5494	14.5098
IPL	26	OD	HC	0.435327	0.409468	0.384385	0.42574	0.02118	0.0188044	0.0163084	0.0183448	4.21763	4.33318	4.43082	4.31705	1.83714	2.03536	2.11501	1.85449	5.75155	7.20116	7.41276	5.71973	0.629593	0.563392	0.564903	0.656236	52.7006	52.8755	66.0508	53.8935	38.9494	53.4224	26.3688	57.0066	1672.98	1663.31	1514.87	1893.6	0.0528378	0.0505501	0.0409592	0.0440803	56.8701	57.8416	71.5815	58.1286	13.7703	13.8247
IPL	27	OD	HC	0.359788	0.383634	0.379635	0.393762	0.0156145	0.016362	0.0174233	0.018619	4.46214	4.46901	4.39475	4.33226	2.32005	2.20907	2.21505	2.04426	8.93441	8.09901	8.20573	6.91099	0.461021	0.588671	0.512386	0.554147	64.8893	58.4038	58.4224	57.6886	39.9384	63.438	39.4388	30.1675	1505.2	2113.98	1530.06	1444.37	0.0407716	0.0426522	0.0485991	0.0480542	70.8679	63.5646	64.2072	62.335	15.583	14.5065
IPL	27	OS	HC	0.385075	0.388398	0.400155	0.38622	0.0180896	0.0197808	0.0196369	0.0183067	4.34228	4.30916	4.27493	4.37683	2.12474	2.2246	2.04556	2.23203	7.34046	8.22256	6.81957	8.66242	0.518928	0.457158	0.515694	0.522519	62.4791	58.0867	58.9974	58.75	51.7595	39.8203	44.7508	67.5594	1436.04	1209.41	1501.42	1860.39	0.045751	0.0506678	0.0483238	0.0435993	67.2361	63.1722	63.6748	63.9734	15.3208	14.6192
IPL	28	OD	AD	0.369089	0.381317	0.348353	0.398113	0.0174191	0.0172144	0.0156802	0.0197875	4.38986	4.40209	4.48556	4.27389	2.31036	2.27418	2.43154	2.05619	8.89862	8.5985	9.74777	7.13454	0.437672	0.519671	0.419251	0.50563	59.9229	58.3976	59.9305	55.8495	40.63	28.3648	27.9345	30.613	1314.49	1512.72	1439.79	1127.59	0.0460349	0.0460518	0.0407808	0.0509517	65.3366	63.4126	65.6273	60.4162	15.0036	14.7194
IPL	28	OS	AD	0.410825	0.401317	0.355349	0.408938	0.0189254	0.019181	0.0155794	0.0185134	4.30558	4.33028	4.4903	4.31875	2.00432	2.09682	2.35213	1.98331	6.74203	7.602	9.06205	6.44561	0.556779	0.565766	0.471841	0.567655	55.351	57.1003	61.5683	59.0948	29.8311	43.502	41.1168	40.8335	1325.69	1475	1820.13	1466.6	0.0498262	0.0492766	0.0396633	0.0463707	59.9011	61.5419	67.4666	63.8402	14.3379	14.5875
IPL	29	OD	AD	0.408909	0.391529	0.370736	0.385903	0.0210738	0.0179603	0.0162487	0.0169705	4.21867	4.37146	4.45218	4.39898	1.99991	2.16017	2.31308	2.11399	6.87262	7.98349	8.75325	7.46489	0.499884	0.550061	0.485231	0.554443	47.9369	57.8828	64.9111	61.8042	59.1742	44.1342	35.3565	16.4784	1411.2	1590.02	1467.53	1609.56	0.0531326	0.0444497	0.0425824	0.0448819	52.3646	62.7823	70.6903	67.1028	13.2021	14.6259
IPL	29	OS	AD	0.336864	0.372337	0.344346	0.376216	0.0153352	0.0165054	0.0154076	0.0173472	4.47005	4.42724	4.48686	4.37571	2.54743	2.28043	2.46207	2.19321	10.7284	8.54812	9.85668	7.92037	0.341508	0.485239	0.416753	0.497872	61.5522	59.8136	58.2325	60.9984	20.366	39.9919	35.1635	47.5359	1085.23	1548.15	1348.31	1531.14	0.0395455	0.0460894	0.0389695	0.0454202	67.3541	64.8356	64.4002	66.0827	15.3502	14.9145
IPL	30	OD	AD	0.360315	0.374616	0.356173	0.34909	0.0182682	0.0188884	0.016464	0.0164246	4.32754	4.31905	4.41807	4.42622	2.32162	2.21839	2.34754	2.51291	8.95325	8.23358	8.93375	10.3488	0.347294	0.439192	0.394724	0.344737	60.7487	54.4446	58.1765	53.5477	27.1724	29.0953	36.4357	31.1336	950.199	1128.85	1214.44	1073.87	0.0469851	0.0465545	0.0399821	0.0393848	65.8689	59.4909	63.4103	58.9273	15.2049	14.2796
IPL	30	OS	AD	0.359794	0.383684	0.374514	0.37874	0.0156633	0.0181457	0.019304	0.0165051	4.46741	4.36428	4.30056	4.44199	2.35405	2.22496	2.20231	2.36132	9.03018	8.36798	8.01507	9.3507	0.447161	0.490125	0.384987	0.482641	72.1682	57.4756	56.8252	65.7059	17.3941	32.8672	25.3151	28.8768	1339.4	1317.62	920.818	1352.68	0.0433964	0.0457089	0.0504919	0.0426716	77.9658	62.1651	62.1946	71.021	16.5853	14.6111
IPL	31	OD	AD	0.398367	0.39578	0.396059	0.376445	0.0177062	0.0157187	0.0192268	0.0158886	4.36733	4.4703	4.29976	4.45259	2.09066	2.0735	2.12747	2.23732	7.20302	7.11768	7.53947	8.26887	0.570985	0.658229	0.501563	0.496731	66.1023	64.6581	55.8218	71.1843	23.8139	51.579	37.424	21.2315	1536	2255.06	1182.58	1466.9	0.0473092	0.0407152	0.0484454	0.0405415	70.7964	70.0511	60.526	76.4356	15.6119	15.3384
IPL	31	OS	AD	0.398845	0.413361	0.41821	0.37076	0.0170163	0.0179533	0.0171943	0.0157642	4.39822	4.35667	4.3643	4.4625	2.08449	1.96168	1.97829	2.21747	7.23988	6.39431	6.53868	8.01751	0.57597	0.652845	0.62205	0.519633	68.0434	54.2811	57.9978	68.1626	29.3219	51.877	35.5942	27.4098	1630.32	2056	1521.66	1612.01	0.0439633	0.046639	0.0438125	0.0420761	72.9479	59.0748	62.1576	73.4548	15.9394	13.9408
IPL	32	OD	AD	0.347757	0.401011	0.374372	0.366732	0.0152025	0.019517	0.01672	0.0159307	4.48732	4.25599	4.4024	4.45635	2.42307	2.02989	2.17738	2.25447	9.69811	6.76581	7.73584	8.38023	0.390574	0.518057	0.507181	0.482219	63.3922	56.37	59.8131	61.6616	25.1592	36.4588	35.0449	39.1457	1253.16	1107.8	1520.8	1372.81	0.0390862	0.0476618	0.0447605	0.0423624	69.6832	60.6648	65.4127	67.0065	15.523	14.4852
IPL	32	OS	AD	0.359398	0.369441	0.3727	0.359923	0.0163585	0.0168072	0.0175356	0.0160313	4.44898	4.41168	4.37601	4.44392	2.26321	2.26024	2.26046	2.29519	8.41833	8.50249	8.41152	8.62711	0.513365	0.475015	0.455833	0.449501	60.0367	62.0667	62.6765	62.2185	33.8317	38.8062	27.8669	23.4036	1673.92	1462.23	1282.88	1297.48	0.0437003	0.0456228	0.0448711	0.0438741	65.5954	67.4741	67.8081	67.7146	14.9117	15.2453
IPL	33	OD	AD	0.397406	0.357912	0.357212	0.373239	0.0195479	0.0157157	0.0155831	0.0187225	4.28291	4.49344	4.45955	4.32387	2.11049	2.39727	2.35734	2.18691	7.27111	9.61635	9.00535	8.02392	0.478049	0.455248	0.452253	0.434928	54.8799	67.7197	61.4484	52.8087	39.4524	25.2968	29.5485	28.6915	1101.69	1456.98	1296.96	1167.91	0.0489595	0.0453538	0.0408061	0.0452828	59.5475	73.1326	66.7095	57.5078	14.3222	15.9449
IPL	33	OS	AD	0.368431	0.383267	0.370015	0.389643	0.0157042	0.0168323	0.0167802	0.017768	4.45356	4.41765	4.40878	4.35944	2.26694	2.22199	2.26169	2.08767	8.3918	8.39006	8.17871	7.25469	0.503307	0.538963	0.475681	0.524009	69.7747	70.6234	63.2339	70.2516	15.2962	18.3292	19.7523	33.1127	1540.29	1312.55	1202.1	1305.57	0.0388235	0.0406401	0.0436108	0.0450881	75.3171	76.2982	68.1976	74.775	16.1504	16.3272
IPL	34	OD	AD	0.379288	0.383122	0.38006	0.354603	0.0168007	0.0165902	0.0171507	0.0159227	4.41441	4.41459	4.39944	4.46886	2.27192	2.19733	2.19716	2.3716	8.60987	8.09574	7.8774	9.12169	0.518468	0.509287	0.519485	0.421799	62.5496	61.4796	56.8084	62.2155	16.7913	24.4849	38.8676	39.1268	1529	1362.91	1439.2	1443.53	0.0437065	0.0425646	0.0453096	0.0419616	67.4195	66.2029	61.825	68.0258	15.2613	15.151
IPL	34	OS	AD	0.381844	0.365465	0.363477	0.36197	0.0178342	0.0179276	0.0164327	0.0156204	4.38412	4.35247	4.42795	4.46445	2.21821	2.33558	2.27463	2.32689	8.10958	9.13441	8.6577	8.80306	0.476299	0.415903	0.43859	0.457725	58.8427	52.6931	70.9677	63.8896	33.5034	44.3762	9.89003	24.0725	1269.75	1274.87	1212.23	1378.98	0.0477707	0.0432605	0.0408664	0.038858	64.0199	57.88	76.4737	69.4367	14.8968	14.1032
IPL	35	OD	AD	0.375655	0.414923	0.361819	0.363812	0.0164275	0.0185299	0.0158693	0.0167541	4.41015	4.30958	4.44599	4.42391	2.17639	1.9528	2.28238	2.31847	7.69393	6.42634	8.58279	8.91245	0.511174	0.587442	0.475252	0.44874	55.9875	62.247	56.9473	63.3451	20.1438	33.4376	32.3726	26.8025	1528.46	1587.2	1331.1	1273.94	0.0413478	0.0451232	0.0420244	0.0441719	61.3667	67.0472	62.0576	68.4381	14.3881	15.0791
IPL	35	OS	AD	0.381912	0.392467	0.337305	0.347719	0.0171702	0.0163426	0.0148843	0.0155795	4.37085	4.45645	4.51221	4.4769	2.19012	2.27713	2.549	2.41257	7.83835	8.59444	10.4325	9.36463	0.493211	0.570163	0.368059	0.438422	56.3573	66.1859	57.2793	60.654	37.3796	34.3603	31.7752	23.3632	1311.37	1669.86	1278.13	1256.88	0.0419991	0.0413908	0.0391557	0.0378502	61.2905	71.1322	63.303	66.1618	14.5045	15.6442
IPL	36	OD	AD	0.388999	0.395266	0.378123	0.401384	0.0187329	0.0188537	0.0175435	0.0186026	4.30795	4.31859	4.38019	4.35225	2.15953	2.09919	2.23895	2.15295	7.85709	7.3522	8.27039	7.78157	0.469911	0.509584	0.488108	0.561826	55.7313	49.5401	55.9596	52.2189	40.7726	41.2496	42.0197	39.6093	1333.12	1311.45	1405.35	1449.01	0.0457267	0.0477439	0.0446342	0.04668	60.1878	53.8388	60.9509	56.5156	14.4188	13.5229
IPL	36	OS	AD	0.373874	0.41109	0.374034	0.447071	0.016106	0.0204551	0.0167381	0.0250795	4.44174	4.27509	4.40921	4.08974	2.2487	2.03194	2.24968	1.75535	8.18946	7.08893	8.54093	5.53842	0.514857	0.59535	0.459052	0.614201	61.067	56.1929	55.5129	48.2167	46.8958	52.0577	45.8692	58.756	1732.48	1804.76	1407.25	1434.52	0.0423572	0.0502501	0.0432673	0.0576055	66.3552	60.4123	60.4932	51.779	14.8722	14.3679
IPL	37	OD	AD	0.398086	0.399868	0.392573	0.368321	0.0195183	0.0193552	0.017738	0.0166125	4.30981	4.29158	4.35652	4.42484	2.08328	2.10548	2.12704	2.3077	7.45815	7.55883	7.42994	8.78327	0.521479	0.505635	0.541799	0.467096	66.3623	56.7936	60.3174	62.9519	26.0895	23.3133	28.7988	27.2818	1279.19	1107.62	1281.32	1304.25	0.0504733	0.0471356	0.0443481	0.041973	71.4883	61.3069	65.3539	68.1789	15.826	14.5321
IPL	37	OS	AD	0.360946	0.370076	0.367853	0.358536	0.0170565	0.0166109	0.0190157	0.0176416	4.3918	4.42639	4.33567	4.38737	2.3989	2.35161	2.29379	2.38592	9.53723	9.2016	8.72252	9.19939	0.373468	0.477788	0.398918	0.409236	59.9215	56.427	55.6638	56.1122	24.9382	39.4417	27.7161	40.632	1065.55	1394	1120.14	1306.56	0.0448521	0.0437896	0.050715	0.0444696	65.4477	61.7418	60.8019	61.0695	15.114	14.5647
IPL	38	OD	AD	0.379979	0.378095	0.380159	0.380284	0.0174934	0.0166491	0.0160226	0.0163268	4.36908	4.39856	4.43489	4.45351	2.16043	2.18741	2.21643	2.2299	7.74509	7.76018	7.96402	8.19053	0.497876	0.517322	0.532745	0.526975	59.368	59.3337	71.7457	62.1878	37.7692	39.9688	18.7209	28.8845	1278.6	1441.7	1440.12	1439.09	0.0430066	0.0417225	0.0397399	0.0430152	64.6593	64.299	77.7324	67.3441	14.8814	14.8717
IPL	38	OS	AD	0.36693	0.381282	0.366605	0.370624	0.0157982	0.0185129	0.0165376	0.0170525	4.44121	4.32972	4.3946	4.3947	2.26827	2.16785	2.23458	2.23047	8.56536	7.86474	8.10134	8.13237	0.469673	0.472023	0.448792	0.452223	63.8562	55.7821	61.701	60.7157	28.9426	29.8302	18.4049	34.1147	1266.19	1211.77	1167.46	1187.21	0.0371133	0.0474628	0.0401183	0.0439543	69.5377	60.7017	67.4158	65.8946	15.5075	14.3728
IPL	39	OD	AD	0.372383	0.371905	0.371459	0.372813	0.0181904	0.0184418	0.0166486	0.0168208	4.35274	4.35765	4.40251	4.4115	2.24341	2.28896	2.26562	2.30602	8.17613	8.78583	8.54456	9.01211	0.451054	0.46156	0.440941	0.460227	57.4475	58.6449	55.6078	64.1027	39.4568	41.333	31.7504	29.8817	1229.2	1343.38	1220.44	1256.53	0.047399	0.0490464	0.0422263	0.0466914	62.2302	63.686	60.8595	69.7423	14.6311	14.8161
IPL	39	OS	AD	0.383427	0.37784	0.369129	0.371961	0.01761	0.016894	0.017471	0.0170058	4.34279	4.40655	4.36791	4.3832	2.16454	2.1597	2.20842	2.18974	7.77667	7.70402	8.01443	7.8819	0.482817	0.527298	0.437807	0.472019	55.7609	58.4067	63.3538	58.9491	38.0325	38.8444	20.0699	29.054	1304.13	1429.23	1072.68	1203.11	0.0459343	0.0460669	0.0437023	0.0436336	60.5382	63.5422	68.5876	63.9478	14.4483	14.7221
IPL	40	OD	AD	0.364135	0.401973	0.366602	0.387862	0.0163689	0.0197425	0.0168401	0.0191029	4.41202	4.26154	4.39345	4.27867	2.27883	2.04388	2.32929	2.05464	8.54356	7.08606	8.94913	7.12623	0.45795	0.514238	0.434698	0.498651	54.6261	55.6866	61.2852	51.2222	39.5961	34.0373	29.6911	44.0869	1348.51	1207.74	1227.3	1224.8	0.0419123	0.0495032	0.0425875	0.0478137	60.0422	60.0969	66.6951	55.6171	14.2801	14.4009
IPL	40	OS	AD	0.362571	0.390677	0.373633	0.397754	0.0165169	0.0178922	0.0161199	0.018534	4.44201	4.35171	4.44768	4.31988	2.33699	2.20205	2.26657	2.01235	9.00598	8.21027	8.4077	6.85305	0.418206	0.493799	0.508215	0.583936	61.559	58.1404	67.5203	50.8354	34.2867	42.9765	26.3778	57.3342	1344.65	1358.77	1393.49	1642.21	0.0438797	0.0469338	0.0388007	0.047745	67.4073	63.0611	72.2942	55.2438	15.2875	14.7257
IPL	41	OD	AD	0.378633	0.374036	0.381191	0.366946	0.0170194	0.0160688	0.0179196	0.0166154	4.39033	4.45138	4.36005	4.43006	2.19411	2.2464	2.20393	2.26047	7.97839	8.39951	8.02014	8.24977	0.505026	0.54726	0.478472	0.448858	59.9705	66.7301	61.3242	62.9267	31.8931	35.1812	31.3405	22.7626	1299.45	1773.53	1328.34	1290.24	0.0447088	0.0389724	0.0460789	0.0416638	65.0712	72.131	66.2531	68.0832	14.9259	15.6941
IPL	41	OS	AD	0.402549	0.352398	0.374927	0.38017	0.0195591	0.0154723	0.0159816	0.0181755	4.29546	4.47409	4.44468	4.32985	2.04588	2.3217	2.23144	2.12988	7.13314	8.69239	8.34891	7.49415	0.533739	0.471971	0.511058	0.461135	65.2064	65.6525	64.0158	65.8964	20.2617	16.3121	25.2911	11.7519	1348.65	1511.34	1460	1024.03	0.0480751	0.0367276	0.0411038	0.0446529	69.8646	71.2273	69.4719	70.5469	15.5837	15.6383
IPL	42	OD	AD	0.423042	0.403852	0.344456	0.394258	0.0212983	0.0202116	0.0151521	0.0187304	4.22649	4.26115	4.49935	4.30574	1.89695	1.99876	2.40092	2.11377	6.16407	6.8805	9.30781	7.40036	0.589132	0.529039	0.41711	0.473342	51.5646	52.9466	64.8086	57.1126	57.3239	42.5513	22.0729	28.2697	1444.8	1474.53	1326.52	1066.17	0.0551893	0.0491523	0.0409863	0.0485238	55.5473	57.5649	70.935	62.2089	13.7575	13.8601
IPL	42	OS	AD	0.412397	0.374187	0.363688	0.39196	0.0211856	0.0176094	0.0155952	0.0207317	4.2553	4.34919	4.46731	4.25198	2.05559	2.18782	2.30079	2.1488	7.41803	8.06446	8.80078	7.83054	0.519626	0.480322	0.47578	0.475762	46.1732	59.4635	62.232	49.1038	58.1484	39.7382	31.3043	53.4662	1428.66	1355.49	1513.77	1338.13	0.0512863	0.0442948	0.0400732	0.05149	50.2149	64.4832	67.4439	53.5732	13.0175	14.8713
IPL	43	OD	AD	0.408319	0.427658	0.390638	0.400104	0.0206641	0.021833	0.0175824	0.0171998	4.26388	4.20105	4.38687	4.36817	2.03168	1.89441	2.12793	2.03279	7.12146	6.17006	7.61171	6.92452	0.576305	0.586587	0.559241	0.581546	51.1684	50.7009	54.5138	59.3354	52.1055	46.9097	64.9003	25.1553	1463.89	1325.52	1811.93	1491.22	0.0514172	0.0538781	0.0436898	0.0437596	55.3815	54.3819	59.7331	64.6405	13.6241	13.5746
IPL	43	OS	AD	0.359926	0.412138	0.381569	0.419554	0.0164801	0.0202669	0.0190378	0.0211586	4.43136	4.29789	4.34214	4.23419	2.41264	2.10555	2.21345	1.96372	9.68022	7.58136	8.29305	6.59814	0.408681	0.588912	0.481226	0.580053	61.4163	68.188	56.0856	51.3447	33.1785	22.7769	36.1625	45.9806	1269.5	1372.89	1290.95	1507.3	0.043782	0.0492087	0.0490602	0.0524978	67.2487	72.8698	61.0379	55.8201	15.2677	16.0687
IPL	44	OD	AD	0.381587	0.374211	0.403195	0.38519	0.0177167	0.0164964	0.0193021	0.017716	4.38567	4.43102	4.26611	4.36608	2.25457	2.25818	2.05899	2.17424	8.35189	8.37959	7.33186	7.99479	0.453315	0.51435	0.476705	0.488418	58.4079	57.3496	48.0069	64.5726	20.1692	40.6087	36.6685	12.7943	1288.02	1698.16	1090.49	1188.06	0.0458837	0.0424734	0.0469141	0.0479054	63.2422	62.626	52.7829	69.5947	14.767	14.5834
IPL	44	OS	AD	0.380866	0.398364	0.382946	0.438365	0.0191199	0.0201419	0.0188402	0.0245388	4.32803	4.26339	4.30839	4.07507	2.22119	2.09066	2.17677	1.81973	8.40941	7.3927	7.74938	5.73417	0.454979	0.492634	0.452143	0.525194	58.1126	52.1029	51.9654	44.7306	37.0988	32.2389	31.9656	42.2413	1189.77	1198.12	1118.48	1000.34	0.0492161	0.0499307	0.0479518	0.05701	63.1846	56.6055	56.8358	48.2888	14.7776	13.9029
IPL	45	OD	AD	0.367245	0.407622	0.397198	0.395671	0.0165094	0.0193791	0.0196945	0.018937	4.44555	4.2879	4.25798	4.30467	2.2933	1.966	2.0527	2.0836	8.56114	6.61971	7.06859	7.17453	0.489638	0.585604	0.484382	0.499553	65.9667	52.5083	59.3256	59.6309	26.5099	55.6744	32.4606	26.9734	1498.82	1784.86	1020.44	1058.53	0.0422011	0.0482471	0.0487001	0.047642	71.8496	57.0527	64.1169	63.9437	15.7019	13.7397
IPL	45	OS	AD	0.371574	0.398273	0.346742	0.398587	0.0166356	0.0186724	0.0151305	0.0186715	4.44133	4.29335	4.49131	4.2918	2.28448	2.06858	2.45362	2.02205	8.72228	7.13033	9.61613	6.78151	0.463703	0.521535	0.427715	0.516458	55.7651	46.7363	62.2922	56.0573	33.5068	42.9142	28.4043	35.5268	1430.9	1300.72	1441.63	1196.96	0.0447666	0.0500814	0.04026	0.0458897	61.1073	51.5246	68.4431	60.6903	14.3213	13.108
IPL	46	OD	AD	0.377825	0.422688	0.404085	0.389012	0.0166471	0.019242	0.0195128	0.0163929	4.43059	4.30353	4.30545	4.46086	2.21447	2.00138	2.05646	2.20541	8.05792	6.80518	7.17909	7.92846	0.526286	0.594963	0.563078	0.587943	60.9076	61.1246	56.1785	67.9576	34.5358	39.8593	60.7881	32.0201	1508.75	1480.03	1642.48	1775.83	0.0457585	0.0471947	0.0509084	0.0403124	66.5768	65.5652	60.7969	73.7552	15.0542	14.9802
IPL	46	OS	AD	0.400442	0.384737	0.375215	0.403096	0.0195614	0.016925	0.016263	0.0180014	4.30554	4.43267	4.43175	4.34958	2.17838	2.25527	2.24925	2.05482	8.21754	8.52943	8.44251	6.95913	0.507576	0.542083	0.499547	0.566495	54.1671	60.1593	63.6839	56.7614	54.6901	44.1311	38.1299	48.1526	1588	1819.4	1490.11	1593.48	0.0516441	0.0463771	0.0425531	0.0462448	58.8662	65.456	68.6814	61.5846	14.0555	14.8909
IPL	47	OD	AD	0.344673	0.391386	0.354308	0.389545	0.0145052	0.0190171	0.0159921	0.0195011	4.54058	4.33604	4.44283	4.28985	2.52688	2.1205	2.41644	2.08376	10.4636	7.52909	9.72763	7.5132	0.416318	0.514004	0.426301	0.471686	64.7874	53.4159	62.7369	55.8482	22.3123	37.0456	23.2772	44.4302	1437.28	1322.3	1175.55	1255.21	0.0381702	0.0500764	0.0420683	0.0494858	71.4746	58.1753	68.5831	60.5614	15.6796	14.0638
IPL	48	OD	PD	0.399571	0.406212	0.373238	0.434453	0.017899	0.0179413	0.0175411	0.0199345	4.34208	4.3431	4.37906	4.34985	2.05239	2.05738	2.25093	2.16849	6.92485	7.00422	8.2606	8.31519	0.561535	0.598488	0.491379	0.666895	59.0137	53.7992	58.8449	51.6216	32.1463	58.2859	26.2802	82.2232	1437.62	1808.81	1296.3	1998.43	0.0465545	0.0436185	0.0422623	0.0497377	63.4824	58.3965	63.8328	55.7029	14.7862	14.0201
IPL	48	OS	PD	0.355827	0.368282	0.357567	0.380747	0.0144696	0.0181167	0.0158107	0.0170953	4.53868	4.34736	4.46306	4.37442	2.3903	2.32687	2.36201	2.15187	9.19506	9.07755	9.20538	7.68908	0.491965	0.41325	0.429228	0.488046	69.391	49.1336	60.1144	57.5686	22.9513	42.6279	40.0368	26.8904	1606.12	1263.78	1307.89	1253.44	0.0373446	0.0453925	0.0392727	0.041973	75.4938	53.9976	65.4525	62.9455	16.1391	13.5686
IPL	49	OD	PD	0.375953	0.421886	0.351206	0.403595	0.0176381	0.0230365	0.0147882	0.0202071	4.37832	4.22906	4.4917	4.27613	2.20839	1.96723	2.40576	1.98541	8.13679	6.68187	9.45789	6.58649	0.500919	0.608022	0.432845	0.574014	62.8306	55.373	62.6922	52.6833	29.6874	60.6938	25.0803	63.5399	1474.43	1995.4	1405.39	1634.17	0.0447057	0.0547298	0.0357429	0.0491995	68.1719	59.6545	68.4111	57.6572	15.2005	13.8746
IPL	49	OS	PD	0.413332	0.462741	0.400548	0.3933	0.0200289	0.0260194	0.0190824	0.0190883	4.28262	4.04547	4.33891	4.33895	1.96897	1.72379	2.08072	2.15935	6.47923	5.27298	7.36757	8.0005	0.608357	0.63944	0.563001	0.508044	61.8034	40.119	61.7397	54.731	32.5811	71.2831	37.1504	60.2679	1804.24	1531.23	1577.88	1855.17	0.053029	0.0623028	0.0499674	0.0495889	66.7299	43.2967	66.3381	59.2878	14.9852	11.9686
IPL	50	OD	PD	0.405585	0.396869	0.368002	0.367816	0.0174044	0.0184868	0.0167399	0.0160373	4.36744	4.31435	4.42204	4.45716	2.01338	2.08799	2.26418	2.35088	6.89956	7.39609	8.5797	9.23986	0.606296	0.525127	0.4585	0.456134	56.0094	57.7971	62.3566	64.0119	44.8089	27.9389	32.8374	35.68	1844.23	1322.3	1341.87	1435.37	0.0443293	0.048988	0.0430979	0.0446643	60.9114	62.8837	67.8997	69.3155	14.227	14.5737
IPL	50	OS	PD	0.405753	0.396419	0.399282	0.402835	0.0180077	0.0191957	0.0209049	0.0203106	4.37315	4.28563	4.21838	4.25341	2.07645	2.07364	2.11143	2.01519	7.28461	7.18602	7.32969	6.72906	0.60355	0.507617	0.447161	0.512468	52.423	58.3903	53.9174	49.2923	64.57	47.4019	37.8579	48.6541	1853.52	1279.24	1005.91	1293.86	0.0452333	0.04914	0.0491368	0.0516045	56.7092	62.8712	58.101	53.5037	13.8036	14.7347
IPL	51	OD	PD	0.375223	0.374771	0.386132	0.422878	0.0162338	0.0167712	0.0188468	0.0235369	4.4329	4.42615	4.33171	4.14107	2.24103	2.19723	2.19036	1.84358	8.12038	7.97637	8.07994	5.70132	0.51713	0.533736	0.473363	0.564112	61.1904	63.0832	52.8004	56.2234	42.2558	35.7649	47.8665	60.4969	1607.86	1556.32	1389.23	1647.84	0.042182	0.0439989	0.0492479	0.0516846	67.0964	68.3701	58.0398	60.4608	15.0518	15.3036
IPL	51	OS	PD	0.362472	0.409385	0.381822	0.393395	0.015615	0.0189115	0.0173302	0.0190099	4.47225	4.31603	4.37733	4.34181	2.30301	1.99093	2.18254	2.09038	8.67013	6.83293	7.74985	7.30132	0.512894	0.587838	0.482757	0.542653	60.1868	55.8309	60.7789	50.7426	52.3587	60.2141	31.0452	76.5412	1801.58	1793.74	1190.19	1910.41	0.0388584	0.0473369	0.0434072	0.051364	66.124	60.2945	66.3005	55.9807	14.9402	14.2091
IPL	52	OD	PD	0.407259	0.401415	0.365596	0.374589	0.0197907	0.0194433	0.0174152	0.0170523	4.25496	4.29435	4.3854	4.40693	1.97259	2.02164	2.2701	2.2837	6.56707	6.88633	8.45137	8.63719	0.532783	0.539323	0.438381	0.467036	53.3066	51.6345	61.718	56.586	45.8441	44.4007	26.953	50.1921	1436.11	1550.02	1237.07	1486.42	0.0500963	0.0494611	0.0440236	0.0444811	57.5484	55.8306	66.5673	61.4693	14.0508	13.7527
IPL	52	OS	PD	0.366833	0.409437	0.369346	0.373655	0.016608	0.0194623	0.0164469	0.0173664	4.42511	4.30036	4.43949	4.40414	2.23713	1.98907	2.32669	2.21476	8.44661	6.73082	8.95237	8.13675	0.504178	0.585871	0.478315	0.509477	63.3319	55.2777	58.9019	54.7432	30.4791	57.1697	30.2488	58.4391	1551.22	1719.33	1373.38	1527	0.047042	0.051372	0.0419007	0.0464509	68.6177	59.9676	63.8785	59.7571	15.2874	14.1474
IPL	53	OD	PD	0.450319	0.413586	0.402405	0.358689	0.019481	0.0205706	0.0183453	0.0160991	4.28351	4.26418	4.33084	4.43903	1.77542	1.93765	1.97638	2.34079	5.38719	6.41896	6.4304	9.04615	0.71173	0.59016	0.563948	0.388841	49.6884	52.1275	60.6853	63.6556	95.4749	60.5164	37.4373	27.5623	2607.07	1752.51	1319.22	1122.2	0.0504496	0.0509475	0.0496592	0.0432786	53.7141	56.2406	64.9788	68.6581	13.1739	13.7339
IPL	53	OS	PD	0.366488	0.390941	0.335582	0.37016	0.0181668	0.0193931	0.0145319	0.0176362	4.33712	4.28824	4.52368	4.38064	2.34038	2.11165	2.55208	2.27576	8.98273	7.47447	10.4992	8.49755	0.360824	0.46426	0.373303	0.414977	65.4426	52.2694	67.169	55.7952	17.4471	37.2669	20.717	36.1268	896.648	1103.85	1148.5	1173.73	0.0454334	0.0514128	0.0368006	0.0444238	71.1239	57.0777	72.9334	60.8764	15.7556	13.973
IPL	54	OD	PD	0.374004	0.429282	0.3732	0.400372	0.0169899	0.0196641	0.0161197	0.0185877	4.39927	4.31157	4.429	4.31696	2.21687	1.92343	2.23675	2.00403	8.09347	6.16817	8.21861	6.68607	0.475823	0.651914	0.500929	0.53033	55.9055	60.5517	67.4178	56.4144	34.935	33.7704	14.6976	35.4264	1236.07	1794.36	1384.5	1309.69	0.0454709	0.0474968	0.042206	0.0448819	61.637	64.9163	72.7783	60.9334	14.4631	14.8221
IPL	54	OS	PD	0.38808	0.402935	0.374744	0.40662	0.0178354	0.0182049	0.017373	0.0189751	4.32924	4.35455	4.39138	4.3155	2.09715	2.0269	2.16655	1.95808	7.38346	6.89364	7.70979	6.44214	0.516368	0.606601	0.510068	0.579544	56.5587	52.3607	58.7216	54.6582	28.7527	52.3766	47.2985	42.0024	1292.88	1981.59	1390.97	1460.77	0.0423786	0.0464553	0.0456276	0.0485009	61.8612	56.6261	63.7076	59.2637	14.476	13.7218
IPL	55	OD	PD	0.370573	0.387198	0.349746	0.391991	0.0176041	0.0184452	0.015634	0.0220199	4.36714	4.31669	4.46732	4.1959	2.26076	2.19085	2.4907	2.12566	8.4568	7.92052	10.1861	7.91793	0.443733	0.468399	0.38539	0.424645	50.7064	55.4034	63.7458	46.1907	38.7687	48.1644	24.5075	40.6203	1220.8	1296.63	1171.43	1041.92	0.0447132	0.0466648	0.0394683	0.0532651	55.7944	60.0185	69.435	50.4747	13.7468	14.4045
IPL	55	OS	PD	0.387103	0.41944	0.361194	0.362552	0.0182673	0.0226615	0.0161839	0.0170543	4.34296	4.23076	4.43475	4.39684	2.1626	1.9949	2.34056	2.32044	7.69598	6.83569	8.97587	8.79894	0.507778	0.550143	0.403848	0.415993	52.5591	55.0188	58.3087	60.0273	48.5149	43.4405	21.8704	30.4919	1441.97	1446.07	1080	1066.82	0.0472084	0.0586727	0.0389948	0.0451224	57.4054	59.5046	64.2327	64.9754	13.9852	14.1344
IPL	56	OD	PD	0.383062	0.386178	0.365908	0.406755	0.0167301	0.0162143	0.016436	0.0191808	4.46253	4.44537	4.42604	4.28767	2.3681	2.2116	2.32343	1.99068	9.18431	8.0976	8.83176	6.51323	0.576314	0.558313	0.460443	0.562125	58.4446	64.0121	59.5744	60.884	52.644	36.5435	34.8862	16.8772	1889.36	1687.62	1311.25	1462.3	0.0446779	0.042061	0.0423681	0.0467029	63.8474	69.5199	64.869	65.4942	14.6748	15.3788
IPL	56	OS	PD	0.394709	0.445904	0.414671	0.418339	0.0176596	0.0243767	0.0200382	0.0203133	4.35731	4.11366	4.25376	4.27659	2.09739	1.78621	1.90293	1.95062	7.3156	5.63769	6.09722	6.44092	0.539825	0.618908	0.59032	0.598436	63.0727	50.2958	55.8749	61.6438	41.7991	61.9709	42.0247	34.3274	1627.46	1631.57	1376.66	1700.89	0.0438048	0.0646251	0.0500544	0.0474015	67.8042	54.2747	60.6365	66.3355	15.2488	13.3409
IPL	57	OD	PD	0.352511	0.424334	0.385408	0.429858	0.0156433	0.0203272	0.0172742	0.0239872	4.44702	4.32343	4.37217	4.20305	2.34929	1.95339	2.13605	1.86201	8.74826	6.50809	7.4467	5.84255	0.435714	0.643702	0.488055	0.595038	58.5544	55.7722	60.6764	49.9723	33.9651	71.2977	27.4576	57.4316	1288.8	2148.38	1322.61	1734.18	0.0382139	0.0577386	0.0441725	0.0605603	63.9709	59.5714	65.413	54.1108	14.8632	14.059
IPL	57	OS	PD	0.347144	0.382913	0.378784	0.417882	0.0148654	0.0161273	0.0171624	0.0218375	4.50397	4.45283	4.41684	4.24168	2.38663	2.19351	2.21398	1.93401	9.23659	7.8837	8.18316	6.27739	0.446108	0.547066	0.502844	0.549531	64.4334	64.3397	67.7792	60.7077	36.6164	44.0373	33.9949	25.9522	1430.83	1791.37	1418.79	1252.73	0.0372254	0.0440085	0.0429118	0.0552349	70.6525	69.2245	73.0289	65.5288	15.5927	15.402
IPL	58	OD	PD	0.362019	0.40537	0.362354	0.36776	0.0162857	0.018852	0.0162432	0.0167632	4.42116	4.31114	4.45433	4.41481	2.28207	1.97674	2.32141	2.28	8.57613	6.65301	8.78629	8.46084	0.441759	0.569193	0.469625	0.448835	69.4272	59.2101	57.3591	66.9903	10.872	11.0259	39.3857	24.9448	1200.38	1524.48	1367.89	1280.97	0.0418786	0.0443605	0.0420148	0.0446414	75.1666	63.8425	62.5646	72.4492	16.1804	14.6675
IPL	58	OS	PD	0.378385	0.420896	0.405895	0.395335	0.0174203	0.0201297	0.0204976	0.018979	4.37189	4.29608	4.25879	4.31231	2.18607	1.92838	2.07808	2.02032	8.01597	6.25878	7.34311	6.83115	0.48969	0.636785	0.502603	0.531142	61.6912	58.4447	53.8987	54.1671	31.7895	62.2439	31.8713	36.7539	1352.19	1883.59	1165.34	1439.41	0.0451169	0.0513417	0.0525724	0.0491422	67.0329	63.1013	58.3854	58.4636	15.1781	14.5438
IPL	59	OD	PD	0.414339	0.367316	0.376139	0.374774	0.0221998	0.0161193	0.0186721	0.0180437	4.20474	4.48243	4.33057	4.34714	1.94933	2.28453	2.26125	2.21245	6.46901	8.66473	8.55322	7.98069	0.575272	0.541344	0.45748	0.428791	54.0569	64.2333	52.3405	65.1574	35.5166	46.4757	47.7293	23.4301	1568.53	1824.92	1294.09	1066.21	0.0558544	0.043551	0.0493543	0.0476305	58.2262	69.9306	57.2463	70.3974	13.8048	15.356
IPL	59	OS	PD	0.375756	0.375806	0.373124	0.357511	0.0165643	0.0181421	0.0172256	0.015227	4.40123	4.39568	4.39344	4.49048	2.23874	2.27208	2.24537	2.38443	8.22309	8.54581	8.2341	9.36143	0.49878	0.490223	0.474145	0.459139	60.213	52.907	61.4511	58.7596	36.0244	63.0896	32.1863	33.6982	1313.51	1649.82	1332.08	1545.96	0.0420437	0.0500981	0.0438807	0.0401979	65.1695	58.0402	66.6743	64.6559	14.993	13.9558
IPL	60	OD	PD	0.412523	0.413923	0.390069	0.335885	0.0201864	0.0220241	0.0186269	0.0149962	4.25722	4.17341	4.33524	4.49993	1.99661	1.92614	2.16282	2.53414	6.74034	6.37022	7.77395	10.2571	0.576137	0.509855	0.496121	0.351469	52.4677	47.5569	54.6182	68.0486	52.8166	39.5022	54.1823	24.4788	1370.93	1166.89	1442.96	1188.44	0.0501298	0.0530885	0.0470036	0.0372546	56.7056	51.4104	59.4681	73.8939	13.8192	13.255
IPL	60	OS	PD	0.375964	0.384601	0.354895	0.341864	0.0157127	0.0168948	0.0163323	0.0149638	4.48121	4.41806	4.41727	4.51115	2.29529	2.23931	2.36829	2.48611	8.50878	8.28116	9.22829	9.94995	0.518768	0.511926	0.40812	0.381436	58.4868	62.7337	72.8554	69.6576	25.7935	32.3559	13.8522	16.987	1604.03	1353.91	1215.03	1154.28	0.0399719	0.0433425	0.0447608	0.0411599	63.7125	67.3712	78.4643	75.4582	14.7305	15.3154
IPL	61	OD	PD	0.393612	0.415447	0.387824	0.384082	0.0169537	0.0195735	0.0178657	0.0165378	4.40761	4.29782	4.34203	4.43088	2.10747	1.95827	2.08237	2.15464	7.41679	6.45811	7.1274	7.75905	0.607968	0.608598	0.52084	0.548059	59.3029	51.5389	64.1486	66.5611	57.2627	56.1445	19.321	25.9711	2046.92	1568.44	1421.4	1664.26	0.0472693	0.046598	0.0428521	0.0424426	63.9673	55.8639	69.3387	71.525	14.72	13.5387
IPL	61	OS	PD	0.428124	0.391381	0.402276	0.398441	0.0202247	0.0169161	0.0181772	0.018742	4.23362	4.40764	4.32988	4.31288	1.85064	2.0643	1.98429	2.04737	5.87457	7.11042	6.47645	6.89771	0.63734	0.578892	0.573428	0.531099	54.4408	63.4356	63.8485	60.8722	47.0932	19.5462	25.3072	22.4954	1661.06	1775.41	1309.78	1294.27	0.0541194	0.0417964	0.0499897	0.0476992	58.6096	68.5092	68.4662	65.7389	14.127	15.1846
IPL	62	OD	PD	0.355082	0.390755	0.412446	0.356917	0.0176358	0.0164827	0.0201538	0.0160271	4.35727	4.42259	4.23348	4.43687	2.40923	2.14569	1.97546	2.33247	9.55903	7.59149	6.58	9.05759	0.331403	0.553234	0.514728	0.399753	57.2563	54.396	50.956	67.0025	19.7831	41.7964	22.4128	6.92545	958.817	1664.5	1045.74	1147.65	0.0442103	0.0447297	0.0502254	0.0424197	62.4792	59.1235	54.5251	72.2607	14.6888	14.1263
IPL	62	OS	PD	0.347436	0.375358	0.378807	0.367062	0.0159911	0.0155145	0.0185922	0.0161555	4.45789	4.47561	4.31736	4.45499	2.4453	2.2869	2.20295	2.33258	9.78414	8.7304	8.1348	8.80105	0.383461	0.548579	0.434085	0.491129	65.3187	64.6158	62.9424	69.1498	11.8814	16.7998	7.00636	4.51689	1179.25	1561.11	1151.5	1445.14	0.0445358	0.041876	0.0446832	0.0440688	71.1222	69.6461	67.669	74.2996	15.7638	15.545
IPL	63	OD	PD	0.374373	0.358854	0.355763	0.354092	0.0167954	0.0145356	0.0145272	0.015393	4.39126	4.51973	4.52575	4.47944	2.22432	2.37181	2.4495	2.4269	8.03254	9.33547	9.719	9.61451	0.515705	0.503168	0.475118	0.443227	54.5686	59.4785	66.3685	63.9542	30.1636	30.9201	13.6637	18.0044	1452.01	1677.62	1437.57	1285.66	0.0396547	0.038949	0.0358121	0.0380907	59.8245	64.5704	71.594	69.8285	14.1972	14.8721
IPL	63	OS	PD	0.35022	0.368352	0.373856	0.366793	0.0158829	0.0163884	0.0169181	0.0150847	4.46308	4.4192	4.40295	4.50321	2.4834	2.31861	2.2135	2.27274	10.0086	8.88768	8.09225	8.55708	0.385768	0.426792	0.47958	0.550717	61.8542	64.9266	60.7333	67.5269	4.47919	11.5247	20.5087	21.6112	1183.18	1044.74	1241.33	1635.85	0.0425272	0.0409028	0.0440296	0.0397742	67.2026	70.2632	65.7318	72.9443	15.3433	15.6902
IPL	64	OD	PD	0.348686	0.374349	0.372111	0.385768	0.0143617	0.0163949	0.0148163	0.0154916	4.50879	4.4084	4.50778	4.4815	2.42446	2.22833	2.24996	2.1489	9.50065	8.06364	8.23706	7.63895	0.447438	0.48663	0.546549	0.605599	66.7139	60.9297	65.6191	67.1318	21.2895	20.2863	-6.76767	21.5613	1279.67	1456.76	1853.73	1953.69	0.0357864	0.04163	0.0384071	0.0419845	72.1615	65.8076	70.9156	71.7058	15.8364	15.0194
IPL	64	OS	PD	0.351234	0.388734	0.385233	0.363156	0.0158982	0.0147423	0.017523	0.0182417	4.43832	4.50331	4.39723	4.35184	2.37893	2.14565	2.10336	2.32855	9.25767	7.61223	7.35889	8.86697	0.418018	0.621013	0.525635	0.370044	65.1122	60.056	60.332	68.3554	15.6829	13.9565	25.2046	6.38594	1172.15	2125.98	1465.6	972.62	0.03845	0.0378351	0.0460525	0.0497721	70.4638	64.9946	65.0486	73.5608	15.6978	14.7427
IPL	65	OD	PD	0.384896	0.348824	0.405533	0.35432	0.0175857	0.0154949	0.0252148	0.0153377	4.34318	4.47269	4.39157	4.4674	2.11152	2.41328	2.2865	2.38467	7.45109	9.5155	8.84716	9.32119	0.495605	0.404155	0.531567	0.40979	51.5354	61.5431	59.2792	71.1641	22.0931	21.4522	37.6115	13.1529	1113.67	1268.95	1895.25	1236.52	0.0425635	0.041058	0.0684069	0.0404613	56.4051	66.817	64.547	77.0424	13.8889	15.2934
IPL	66	OD	PD	0.357638	0.370892	0.351749	0.371516	0.0150494	0.0156823	0.0154223	0.0164035	4.48838	4.46927	4.47638	4.43108	2.32721	2.28166	2.44963	2.25165	8.707	8.64444	9.80249	8.42935	0.473628	0.490356	0.402163	0.440882	64.4709	68.5048	62.2347	62.9728	15.2682	5.32729	22.177	12.909	1449.74	1537.07	1239.64	1261.53	0.0398072	0.040001	0.0386699	0.0440688	69.9452	73.8113	67.5823	68.3297	15.574	16.0076
IPL	66	OS	PD	0.41947	0.384763	0.360268	0.33566	0.0189017	0.0161916	0.0159862	0.0140673	4.34813	4.45464	4.43183	4.56125	2.13779	2.23018	2.34244	2.5585	7.94166	8.41542	9.09867	10.5451	0.640028	0.538311	0.406861	0.376063	69.0962	61.2872	63.3203	63.4927	-11.191	23.9601	16.2289	17.082	2169.14	1792.11	1171.06	1279.53	0.0430248	0.0425227	0.0419519	0.0364644	73.5472	66.5494	68.7631	69.7398	15.8224	15.0125
IPL	67	OD	PD	0.365772	0.36609	0.367552	0.346443	0.0165848	0.0144678	0.015805	0.0151709	4.4098	4.5368	4.45299	4.47286	2.31039	2.32355	2.32414	2.42152	8.6139	8.98398	8.89166	9.40287	0.437156	0.534096	0.475258	0.383024	66.2602	64.8397	57.0832	71.1756	11.9351	10.174	33.9355	0.463521	1171.06	2066.14	1594.87	1045.96	0.0415078	0.0371733	0.0394086	0.0390068	71.9846	70.2712	62.1682	76.8046	15.8334	15.4759
IPL	67	OS	PD	0.383287	0.353566	0.387724	0.382595	0.0165809	0.0163974	0.0169865	0.0179777	4.3962	4.43799	4.40162	4.34677	2.1344	2.42096	2.14233	2.21115	7.48228	9.72744	7.60262	8.13694	0.520289	0.405278	0.532666	0.460427	60.7853	52.5636	52.8282	55.5284	9.35008	32.2635	51.2134	29.4907	1504.51	1215.96	1729.44	1192.9	0.0427162	0.0413644	0.0417744	0.0452026	65.5745	58.2511	57.5487	60.0527	15.0291	14.0701
IPL	68	OD	PD	0.367165	0.364144	0.358355	0.332195	0.0153402	0.0150519	0.0158454	0.0145459	4.46546	4.48754	4.44014	4.52571	2.29328	2.32343	2.33929	2.57244	8.67996	9.00297	9.09313	10.7271	0.496733	0.483149	0.45689	0.33536	66.2999	59.1973	61.4952	64.0641	23.4679	44.9251	14.6394	2.96921	1395	1721.86	1322.51	1176.52	0.0392988	0.0412606	0.0398731	0.0368194	72.0313	64.9235	67.0414	70.214	15.7791	14.8211
IPL	68	OS	PD	0.339601	0.331579	0.353449	0.336858	0.0137008	0.0139957	0.0163961	0.0137029	4.56694	4.56261	4.44001	4.57031	2.54344	2.60955	2.4277	2.50695	10.7132	10.9447	9.71291	10.1126	0.426975	0.372545	0.371107	0.404251	60.0546	59.8502	54.1825	63.219	24.3317	25.0097	37.4473	22.5265	1462.6	1457.51	1252.93	1368.82	0.0354983	0.0356344	0.042152	0.034277	66.0934	65.8342	59.7776	68.9972	15.0302	15.044
IPL	69	OD	PD	0.393722	0.34812	0.379228	0.355359	0.0168344	0.0145626	0.0145283	0.0143034	4.41483	4.5399	4.54791	4.53736	2.08162	2.32825	2.26718	2.41903	7.14697	8.71019	8.28885	9.2577	0.620756	0.53215	0.628142	0.494652	60.0366	71.7162	72.7647	68.3004	37.401	22.4693	17.4134	-10.1783	1958.09	1818.19	2386.65	1690.45	0.045201	0.0379772	0.0346477	0.0382624	64.699	77.3168	78.3079	74.192	14.6998	16.3967
IPL	69	OS	PD	0.377788	0.389203	0.388985	0.369914	0.0149104	0.0153261	0.0174275	0.0153053	4.48421	4.48414	4.3496	4.47117	2.21534	2.12773	2.08472	2.24187	7.95537	7.40858	7.17542	8.22283	0.557474	0.595646	0.494098	0.52069	68.5806	72.2013	63.5229	77.6875	13.7931	-2.35963	18.8912	7.1242	1909.46	1907.33	1273.1	1489.35	0.0363929	0.039664	0.043914	0.0386633	73.3394	77.1296	68.3925	82.9183	15.933	16.3939
IPL	70	OD	PD	0.393975	0.398239	0.383458	0.374649	0.0173273	0.015388	0.0164096	0.0155893	4.39422	4.48751	4.43201	4.45475	2.06603	2.07035	2.11379	2.23071	7.10147	6.98018	7.25304	8.06187	0.581513	0.658893	0.582334	0.524319	62.6939	78.0755	76.458	67.8267	35.1385	-9.78905	8.55469	4.97988	1686.74	2135.66	1644.28	1445.55	0.0445573	0.0396517	0.0424369	0.0384571	67.3366	83.4837	81.359	72.6396	15.2128	16.9864
IPL	70	OS	PD	0.378592	0.39397	0.384026	0.364777	0.0144853	0.0163559	0.0152064	0.0150549	4.54931	4.48027	4.48797	4.48039	2.27549	2.16991	2.13209	2.24641	8.50732	7.63548	7.54699	8.18196	0.580561	0.638306	0.602815	0.507681	70.8921	69.4343	69.9663	69.6477	9.65286	32.944	-1.72767	29.7033	2134.5	2446.43	1971.52	1628.47	0.0362009	0.0447584	0.0391593	0.0398085	76.3572	74.5287	75.0641	74.629	16.2006	15.92
IPL	71	OS	PD	0.344919	0.360871	0.373489	0.383986	0.0148231	0.015834	0.0172033	0.0173134	4.51834	4.44181	4.38569	4.37367	2.49053	2.33066	2.23446	2.09205	9.97943	8.90024	8.2754	7.28479	0.401748	0.461672	0.438977	0.534681	65.2862	62.9301	63.0602	77.1339	12.6017	19.226	-0.633028	-15.752	1323.19	1394.91	1146.09	1492.24	0.0397045	0.0393402	0.0440085	0.0425571	71.1241	68.8243	68.7076	82.1264	15.7221	15.3054
IPL	72	OD	PD	0.385183	0.362307	0.382794	0.370866	0.0195569	0.0140333	0.0164655	0.0145455	4.29084	4.54761	4.42337	4.53221	2.22035	2.33648	2.21363	2.26124	8.16178	8.72011	8.03835	8.47373	0.390634	0.513416	0.494422	0.558404	59.0747	70.3941	61.3102	77.6186	16.9556	11.7046	14.6968	-5.9051	915.627	1875.83	1297.38	1879.94	0.0536954	0.0372959	0.0425541	0.0377585	63.5192	76.4381	66.7041	82.7732	14.9712	16.1646
IPL	72	OS	PD	0.370461	0.369211	0.377973	0.398277	0.0164655	0.0143942	0.01578	0.0146793	4.40197	4.53356	4.47629	4.50729	2.15129	2.25384	2.21855	2.095	7.55548	8.2099	8.10489	7.14074	0.488028	0.558706	0.537456	0.640149	67.7195	72.354	65.9841	70.7803	3.10936	6.7568	35.4882	12.3158	1288.33	1761.84	1783.32	2203.85	0.0397199	0.0377891	0.0436836	0.0371401	72.7561	78.0399	71.7377	75.4029	15.9362	16.4511
IPL	73	OD	PD	0.355111	0.341209	0.357519	0.331625	0.0149373	0.0145595	0.0164006	0.0144006	4.494	4.52876	4.42775	4.54258	2.40803	2.54633	2.44568	2.69634	9.71797	10.5806	9.96991	11.798	0.440996	0.410356	0.391695	0.329319	62.391	61.7362	63.7887	68.6589	12.9204	23.2393	31.1718	18.5642	1389.67	1406.04	1139.53	1249.26	0.0388794	0.0360811	0.0417606	0.0386633	68.213	67.4964	69.4237	74.7346	15.3168	15.2146
IPL	73	OS	PD	0.372523	0.337603	0.367286	0.378076	0.0165372	0.0135202	0.0159742	0.0173591	4.39825	4.60484	4.43561	4.38184	2.25085	2.57792	2.35518	2.28058	8.3396	10.9174	9.1697	8.6764	0.453017	0.446995	0.46548	0.426632	60.2323	69.2623	60.6047	65.9079	14.3019	9.37526	16.5808	-1.89314	1293.8	1616.15	1296.68	1140.39	0.0410334	0.0370474	0.0408736	0.043668	65.292	75.3882	65.7589	70.5336	15.0202	16.1538
IPL	74	OD	PD	0.354086	0.344934	0.366877	0.345247	0.0145886	0.0150148	0.0180684	0.0146439	4.51612	4.4983	4.36547	4.53903	2.38815	2.50401	2.3171	2.52571	9.25736	10.0873	8.90482	10.4899	0.497631	0.399956	0.420268	0.400298	69.3878	62.6373	59.973	67.788	-16.8872	30.8529	13.4495	25.2954	1920.31	1386.74	1034.99	1382.94	0.0392759	0.0368897	0.0431635	0.0399918	75.794	68.4796	64.8259	73.2286	16.0363	15.3758
IPL	74	OS	PD	0.356627	0.393325	0.373357	0.372515	0.0174226	0.0183678	0.0165111	0.015335	4.37434	4.33749	4.3998	4.47256	2.42353	2.09805	2.26951	2.22022	9.60532	7.59182	8.30377	8.00701	0.35342	0.515055	0.456328	0.554865	61.4226	60.6952	67.2929	67.306	10.2677	10.2938	24.7689	8.74614	977.005	1243.91	1306.19	1704.52	0.0462829	0.0451821	0.0416463	0.0383999	66.4693	65.6333	72.6114	72.7249	15.2678	15.085
IPL	75	OS	PD	0.366056	0.372516	0.370998	0.384582	0.0151729	0.0154798	0.0164792	0.0163349	4.4754	4.44833	4.42435	4.42148	2.26752	2.19866	2.29441	2.19411	8.56917	7.81891	8.83521	7.90199	0.489986	0.513356	0.447936	0.501653	63.2136	70.8172	57.1493	63.1965	8.54684	-9.6796	30.205	6.84021	1413.58	1691.72	1257.74	1333.34	0.0391721	0.0367445	0.0445083	0.0419501	68.5756	76.2449	62.2249	68.3278	15.4072	16.2738
IPL	75	OD	PD	0.378749	0.372571	0.376084	0.403526	0.0157195	0.0178081	0.0151924	0.0189272	4.47049	4.3538	4.47705	4.35668	2.22989	2.21009	2.18077	2.08024	8.20149	8.09409	7.78082	7.26187	0.553493	0.448312	0.565572	0.619751	64.3876	51.2424	69.9781	51.064	47.8953	33.9671	10.8597	95.6818	2226.69	1168.49	1900.94	2443.54	0.0424768	0.0438807	0.0381995	0.0516617	70.2019	55.8073	75.421	56.0966	15.3138	13.8192
INL	1	OS	HC	0.353869	0.360221	0.325865	0.32538	0.0163719	0.0172147	0.0143978	0.0141483	4.39352	4.38423	4.54256	4.55446	2.36262	2.3301	2.66951	2.64132	9.03284	8.9893	11.4818	11.308	0.373149	0.39584	0.301475	0.319977	55.1422	54.7875	71.4858	64.0131	29.2188	25.8081	27.0171	21.2909	1030.04	1027.98	1151.03	1164.28	0.042559	0.0434076	0.0377109	0.0360407	60.4543	60.0805	78.0755	70.5242	14.4476	14.4261
INL	2	OS	HC	0.321285	0.35668	0.373439	0.349022	0.0154125	0.0182171	0.0192328	0.0151914	4.48517	4.33627	4.29562	4.51094	2.71811	2.39193	2.35048	2.43118	11.9213	9.36544	9.15356	9.53218	0.262531	0.373929	0.378256	0.475299	65.129	48.5373	48.6733	53.975	19.8021	29.9902	35.3581	43.195	1018.09	1033.79	906.094	1471.46	0.0391675	0.0468188	0.0454574	0.0397513	71.6436	53.4764	53.2609	59.8353	15.9232	13.582
INL	2	OD	HC	0.337873	0.369224	0.34163	0.366185	0.0154246	0.0162205	0.0150511	0.0180952	4.49306	4.42264	4.49745	4.32102	2.48408	2.31696	2.49651	2.29227	9.96696	8.8527	10.085	8.57043	0.392884	0.473647	0.393729	0.390147	63.2116	60.7806	64.9256	51.1456	19.7991	40.0562	17.5407	29.1745	1309.47	1386.29	1199.48	1012.56	0.0388292	0.042945	0.0418036	0.0449048	69.1388	66.0075	70.8312	56.1777	15.5018	15.0383
INL	3	OD	HC	0.314388	0.333407	0.305538	0.32282	0.0148214	0.0162673	0.0134002	0.0146982	4.51192	4.44403	4.59573	4.50729	2.74967	2.55669	2.85459	2.6421	12.1254	10.4666	12.9858	11.2145	0.232775	0.314746	0.224267	0.279919	58.0878	60.1727	63.1228	58.0056	22.5918	38.1403	24.474	26.6188	959.707	1126.88	1114.63	1011.66	0.0396487	0.0406606	0.0357269	0.0371974	64.5236	66.0274	69.8372	63.7262	15.001	15.1815
INL	3	OS	HC	0.350002	0.337146	0.346843	0.356315	0.0168998	0.0166137	0.0158424	0.0175698	4.40752	4.42797	4.44432	4.36995	2.47319	2.62061	2.43149	2.36237	9.91669	11.0883	9.61447	9.03128	0.347403	0.268521	0.384111	0.375507	53.2425	60.1765	58.1274	56.6983	36.4287	26.1929	37.9934	34.6788	1079.97	908.922	1266.86	1098.71	0.0413783	0.0424133	0.0418314	0.0448132	58.2712	65.5387	63.6389	61.649	14.2354	15.2656
INL	4	OD	HC	0.3229	0.345104	0.337377	0.356965	0.0150932	0.0159421	0.0143309	0.0157299	4.50297	4.45499	4.53855	4.47648	2.68076	2.42765	2.56756	2.42725	11.582	9.42325	10.6337	9.59737	0.28132	0.417857	0.419381	0.445127	64.7117	52.4748	68.785	56.9732	21.9142	39.6873	24.3853	49.7536	997.674	1323.31	1462.05	1543.89	0.0411646	0.0399587	0.0386842	0.0421906	71.0005	58.2312	75.3712	62.6396	15.7908	13.9616
INL	4	OS	HC	0.317042	0.370991	0.322528	0.338193	0.0147301	0.0180389	0.0141392	0.0156682	4.52017	4.33844	4.5424	4.44056	2.71885	2.21315	2.66774	2.46604	12.0356	8.06695	11.4981	9.85954	0.260911	0.461408	0.346244	0.34944	58.8306	59.7836	65.4754	62.3673	17.8725	39.5201	33.2601	23.5286	1033.26	1216.95	1267.43	1037.7	0.0407201	0.0467595	0.0358924	0.0406904	65.1047	65.0509	71.7294	68.2814	15.0731	15.0359
INL	5	OS	HC	0.343891	0.345303	0.321191	0.323862	0.0161763	0.0159119	0.0147781	0.0139357	4.43225	4.46149	4.49664	4.55836	2.4927	2.4627	2.69343	2.70925	10.0703	9.73961	11.6946	11.8307	0.35794	0.403438	0.280308	0.319822	61.6141	70.6388	62.8674	72.3844	26.398	22.4913	19.7186	10.351	1064.08	1210.21	963.897	1188.01	0.0436608	0.039489	0.0368466	0.0368309	67.422	76.5601	69.3502	79.4548	15.329	16.3737
INL	5	OD	HC	0.333807	0.359449	0.366253	0.322259	0.0144266	0.0174469	0.0166473	0.0140696	4.53925	4.35799	4.40968	4.56233	2.5874	2.3892	2.44234	2.68667	10.9214	9.33239	9.72875	11.6523	0.367353	0.355737	0.413575	0.333968	64.3545	50.9468	56.4569	64.9222	23.7005	19.6444	35.1966	22.58	1303.96	934.157	1269.75	1226.37	0.0375872	0.0426379	0.0427481	0.0341739	70.3816	56.2735	61.7144	71.4235	15.6964	13.8067
INL	6	OS	HC	0.319785	0.353748	0.314513	0.330284	0.0140337	0.0152036	0.013915	0.0145049	4.55385	4.50344	4.57002	4.54073	2.74947	2.52005	2.78794	2.7026	11.7685	10.339	12.4611	11.7536	0.308465	0.457251	0.239062	0.344057	74.231	65.9985	71.2153	69.8455	18.5182	29.1623	13.6322	18.871	1130.17	1275.8	1043.24	1184.65	0.0380805	0.0391376	0.0378646	0.0375295	81.0505	71.465	78.1858	76.3335	16.8914	15.8003
INL	6	OD	HC	0.349778	0.335564	0.340525	0.315098	0.015143	0.0145806	0.0152015	0.0132453	4.51091	4.53915	4.48562	4.60409	2.47032	2.5786	2.48014	2.74032	9.94258	10.6596	9.92169	12.096	0.429814	0.376954	0.366701	0.343323	61.9536	65.2198	65.5087	62.4706	32.6806	32.3432	14.7239	19.6763	1477.11	1425.01	1084.42	1410.48	0.0424086	0.0392552	0.0389948	0.0334066	68.1485	71.5593	71.2656	69.2441	15.1676	15.721
INL	7	OD	HC	0.338892	0.353658	0.335114	0.341287	0.0146275	0.0162262	0.0156115	0.0157131	4.52201	4.43528	4.46299	4.46401	2.51937	2.3466	2.54951	2.45061	10.146	9.10162	10.4747	9.73111	0.384582	0.403896	0.318852	0.366829	59.605	67.9886	59.8221	64.6644	42.8027	19.6237	27.6325	18.8182	1396.89	1273.28	1060.76	1128.62	0.035838	0.0421159	0.0406404	0.0394993	65.779	73.8229	65.8211	70.7762	15.0064	16.0411
INL	7	OS	HC	0.316749	0.342626	0.349985	0.349919	0.0140097	0.0146887	0.0175449	0.0166394	4.56767	4.51786	4.40873	4.40721	2.76394	2.43485	2.52571	2.37617	12.1798	9.45467	10.3287	9.32264	0.256042	0.434729	0.348953	0.365985	70.3783	59.8958	58.2433	63.3133	15.7389	40.3305	31.2628	18.6747	1022.95	1507.34	1149.6	990.231	0.0367693	0.0405577	0.050226	0.0417898	77.3319	66.0757	63.6906	68.7866	16.4879	15.0125
INL	8	OD	HC	0.329752	0.353579	0.32232	0.333955	0.0143453	0.0154179	0.0144131	0.0145747	4.5443	4.47979	4.55026	4.51487	2.66605	2.49894	2.72589	2.55552	11.5626	10.1588	12.1304	10.4752	0.306944	0.400454	0.326377	0.392356	66.9055	70.8574	63.182	64.7686	16.5615	19.1856	30.4796	20.2519	1042.93	1116.68	1270.81	1273.68	0.0372046	0.0403201	0.0362167	0.0373921	73.1407	76.7135	69.8545	70.9663	16.0786	16.455
INL	8	OS	HC	0.323189	0.339767	0.319357	0.310985	0.0153259	0.0156734	0.0148816	0.0127022	4.50773	4.442	4.5084	4.66694	2.74213	2.56804	2.72962	2.91998	12.2208	10.6464	12.0233	13.6457	0.284633	0.367867	0.316771	0.373731	63.4348	56.8168	57.4621	66.8191	20.3368	36.1702	31.0529	23.3915	1014.17	1214.99	1179.77	1563.39	0.0391456	0.0377784	0.0371425	0.0317346	69.8607	62.3843	62.8711	74.0075	15.6865	14.6441
INL	9	OD	HC	0.343987	0.334132	0.323232	0.344763	0.0158663	0.0136521	0.0143755	0.0160611	4.43791	4.5834	4.52622	4.4554	2.49113	2.57519	2.64776	2.38238	9.99753	10.7728	11.2245	9.14645	0.326686	0.406769	0.301047	0.41468	66.4987	62.8651	67.2481	74.6071	20.475	29.6697	16.7285	22.5583	1029.95	1429.31	1041.9	1250.12	0.0416223	0.036101	0.0348852	0.0399918	72.2429	69.4255	73.8277	80.3652	16.0052	15.4149
INL	9	OS	HC	0.322789	0.334734	0.345087	0.392709	0.0138064	0.013971	0.015257	0.0195618	4.57665	4.56722	4.47939	4.29637	2.63267	2.52146	2.5007	2.13499	10.9793	10.2672	10.2229	7.77803	0.391602	0.410131	0.351316	0.450782	63.1237	66.0307	65.7046	56.1419	31.9735	31.5794	18.2995	40.216	1603.44	1463.49	952.169	1363.64	0.036698	0.0383209	0.0403133	0.0502187	69.7678	72.7248	71.8894	61.5242	15.4534	15.8285
INL	10	OD	HC	0.327984	0.359569	0.33822	0.339884	0.0145582	0.0148157	0.0152951	0.0144252	4.51953	4.53228	4.51468	4.56158	2.65662	2.46112	2.52585	2.55677	11.4696	9.89042	10.3859	10.5651	0.325228	0.506487	0.414743	0.427741	65.1455	60.899	62.6485	65.0638	16.8061	37.11	24.6367	31.0725	1145.87	1682.83	1330.47	1577.71	0.039205	0.0379949	0.0384681	0.0385373	71.751	66.6214	68.2844	71.3281	15.8225	15.0566
INL	10	OS	HC	0.32781	0.338323	0.351518	0.363738	0.0151879	0.014766	0.0157224	0.0145263	4.48523	4.511	4.46252	4.53455	2.57475	2.52715	2.57063	2.43878	10.7551	10.4248	10.8677	9.65138	0.326099	0.420815	0.402056	0.486422	58.7987	70.2541	58.0094	69.556	23.8451	25.421	33.364	27.8204	1040.82	1344.57	1219.91	1554.14	0.0414125	0.037368	0.0382659	0.0368996	64.8104	76.431	63.8266	75.3943	15.0099	16.249
INL	11	OS	HC	0.354368	0.337145	0.352215	0.354766	0.0171469	0.0149546	0.016681	0.0176817	4.38048	4.50035	4.38404	4.38787	2.45569	2.53936	2.45833	2.40934	9.74116	10.3218	9.78405	9.52908	0.352579	0.376553	0.33973	0.339279	55.9452	64.3955	59.8181	57.7997	35.7324	27.8809	22.1154	20.0193	1059.28	1168.43	897.481	872.101	0.0441244	0.0368176	0.0426131	0.0434389	61.5614	70.5745	65.1238	63.0623	14.5226	15.6406
INL	11	OD	HC	0.336262	0.335659	0.347682	0.34976	0.0156156	0.0136977	0.0165063	0.0171787	4.44345	4.59331	4.42644	4.38572	2.57039	2.78573	2.52249	2.47082	10.5482	12.472	10.2843	9.91297	0.325923	0.384789	0.376896	0.355631	55.7751	57.4326	55.9596	53.8033	28.9625	33.2607	39.1878	35.1221	1037.51	1482.49	1188.42	1086.58	0.0400402	0.0375084	0.0420141	0.04258	61.7225	64.0721	61.4105	59.407	14.6219	14.7622
INL	12	OS	HC	0.343708	0.373136	0.34253	0.376356	0.016063	0.0165024	0.0158344	0.017418	4.42216	4.41676	4.46578	4.37616	2.44211	2.29473	2.51092	2.23578	9.773	8.67404	10.1601	8.40959	0.33351	0.483894	0.37872	0.489012	68.8211	51.6912	59.4603	53.8571	9.94208	44.7411	34.4178	63.1364	924.983	1488.93	1343.83	1728.96	0.0418363	0.0433985	0.038538	0.0418699	74.0002	57.388	65.0269	58.7334	16.3134	13.8252
INL	12	OD	HC	0.320764	0.367915	0.352492	0.343513	0.0144122	0.0177502	0.0179628	0.0145464	4.52474	4.36875	4.35412	4.5261	2.68655	2.23615	2.40778	2.4485	11.4751	8.27804	9.53236	9.70814	0.302201	0.43977	0.314129	0.406491	62.54	57.1967	58.635	66.9578	18.6364	50.9237	23.2584	21.4641	1029.33	1459.99	903.301	1282.91	0.0375219	0.0447921	0.0441201	0.0384686	68.7175	62.4409	64.3209	72.9689	15.5004	14.5734
INL	13	OD	HC	0.309871	0.369297	0.326976	0.321213	0.0126024	0.0164536	0.0149473	0.0133285	4.64615	4.41952	4.49761	4.59526	2.76547	2.24416	2.65888	2.71683	12.2767	8.20056	11.3187	11.7989	0.371531	0.511271	0.253402	0.324287	72.8272	65.2471	61.3213	66.5135	16.8668	22.793	16.5346	19.95	1556.74	1461.05	940.236	1242.99	0.0340172	0.0414986	0.039016	0.0365904	79.8885	71.1029	67.8042	73.6505	16.6666	15.6589
INL	13	OS	HC	0.322495	0.341245	0.309832	0.335108	0.0145609	0.0150414	0.0140494	0.0147657	4.51859	4.50685	4.55844	4.50702	2.69797	2.50892	2.74926	2.48227	11.5555	10.1018	11.9018	10.0438	0.296673	0.373557	0.263299	0.370106	63.4528	66.66	68.239	63.0742	19.1275	14.3384	16.9835	24.1153	1005.86	1243.19	1013.28	1208.05	0.0371463	0.0375072	0.0358936	0.0372775	69.831	72.8123	74.925	69.2963	15.6555	15.9522
INL	14	OS	HC	0.317095	0.344269	0.308834	0.334638	0.0146361	0.0155541	0.0134504	0.0157507	4.51503	4.45664	4.60103	4.44142	2.67044	2.47242	2.85155	2.59196	11.5135	9.65801	12.7556	10.6486	0.264424	0.345617	0.26382	0.280571	60.7253	70.3336	61.1725	68.608	27.2013	19.3587	21.0434	13.1321	1027.74	965.445	1132.1	847.101	0.0363994	0.0391794	0.0343662	0.0409423	67.9184	76.252	68.0895	74.8041	15.3385	16.4577
INL	14	OD	HC	0.355962	0.36079	0.335525	0.355177	0.0167555	0.0151508	0.0146416	0.0160705	4.40886	4.5001	4.51628	4.44147	2.37559	2.37596	2.57882	2.38801	9.15372	9.06215	10.6261	9.25333	0.387576	0.472818	0.364054	0.39894	59.9329	58.3261	66.3777	62.2518	25.4276	43.4418	14.8131	30.6198	1136.56	1590.41	1197.85	1177.93	0.0426227	0.040492	0.0387177	0.0431068	65.3819	64.3844	72.4303	68.2329	15.0229	14.7479
INL	15	OS	HC	0.349838	0.341812	0.330263	0.346106	0.016878	0.0140728	0.0148285	0.0144568	4.4318	4.55276	4.50421	4.52425	2.44247	2.47448	2.569	2.4447	9.59902	9.86777	10.5873	9.6496	0.361088	0.436654	0.339058	0.440213	67.0204	71.1088	64.5683	64.5442	25.9208	25.0423	18.5512	40.6565	1153.25	1477.2	1067.05	1536.83	0.0455693	0.0352899	0.040514	0.037289	72.9055	77.3253	70.9172	70.855	15.9996	16.358
INL	15	OD	HC	0.35066	0.391472	0.318089	0.326386	0.0158139	0.0176859	0.0131536	0.013859	4.45734	4.37023	4.61134	4.56852	2.47381	2.15036	2.73735	2.60068	9.98207	7.80483	11.8606	10.9392	0.35384	0.529378	0.336282	0.354072	65.2734	48.6946	66.6865	63.8249	26.4779	50.184	31.6718	26.2208	1093.82	1540.74	1406.4	1327.04	0.040115	0.0462486	0.0350546	0.0361094	71.3156	53.4865	73.683	70.7768	15.7625	13.2806
INL	16	OD	HC	0.316131	0.297104	0.321652	0.30985	0.0141934	0.0128169	0.0141467	0.013625	4.53224	4.63835	4.53257	4.58286	2.70262	2.94273	2.69177	2.80959	11.5926	13.631	11.3987	12.4239	0.274784	0.22223	0.265175	0.250042	67.1994	65.3521	70.556	70.1462	14.6865	22.7847	14.1045	16.7146	1028.92	1149.49	981.01	1080.63	0.034974	0.0353868	0.0372826	0.0377242	73.8898	73.1976	76.9926	77.0322	16.0735	15.9634
INL	16	OS	HC	0.33603	0.347067	0.335615	0.326841	0.0148278	0.0145061	0.0147874	0.0139902	4.52285	4.52494	4.50322	4.55969	2.56833	2.49008	2.57637	2.61605	10.6178	10.1597	10.5927	10.8745	0.348745	0.401555	0.329031	0.339214	68.7606	67.6749	68.4089	71.1774	24.7962	15.06	17.6153	9.50186	1125.98	1195.16	1118.9	1227.82	0.0390922	0.0363069	0.0385908	0.0366018	75.0194	74.0915	74.7554	77.357	16.2077	16.0666
INL	17	OD	HC	0.34251	0.357877	0.344217	0.35126	0.0148977	0.0152795	0.0156033	0.016212	4.51916	4.49156	4.47783	4.43149	2.47357	2.34286	2.47601	2.35949	9.9335	8.98025	9.78377	9.09692	0.43244	0.487757	0.37099	0.401697	66.9304	65.2354	60.9789	65.0144	16.6046	23.847	21.7029	31.6189	1449.65	1580.55	1211.71	1246.7	0.0389777	0.0406482	0.0375735	0.0393275	72.9845	71.2756	67.2718	70.7349	15.9247	15.6608
INL	17	OS	HC	0.323622	0.357512	0.338759	0.342663	0.0145203	0.0152855	0.0145806	0.015214	4.51324	4.47907	4.52811	4.4804	2.61274	2.39473	2.5189	2.43533	10.7144	9.20144	10.2443	9.44843	0.311819	0.459433	0.384473	0.392023	63.0568	62.1553	60.8644	64.2786	19.5157	32.8687	27.0747	25.7465	1100.36	1491.2	1329.62	1226.15	0.035441	0.0415782	0.03671	0.0377929	69.4411	67.7482	67.0652	69.8626	15.5622	15.2235
INL	18	OD	HC	0.33535	0.35006	0.334284	0.332808	0.013958	0.0152358	0.0143007	0.0159451	4.54682	4.49058	4.54281	4.436	2.55016	2.35895	2.55734	2.52662	10.4786	9.1065	10.6302	10.1517	0.404277	0.459835	0.376817	0.292025	71.2949	60.4454	69.5812	64.1977	17.9964	33.7505	15.698	19.4039	1316.73	1508.12	1269.18	869.791	0.0373094	0.0424148	0.0397856	0.0405415	77.4631	66.5336	75.8444	70.1829	16.4487	15.061
INL	18	OS	HC	0.331332	0.367148	0.330014	0.327635	0.0144899	0.0159268	0.0151522	0.0149287	4.50793	4.4424	4.48418	4.50192	2.58063	2.29284	2.58149	2.61604	10.6519	8.50794	10.6514	10.9796	0.316778	0.473677	0.293392	0.301848	61.1657	70.2407	67.3824	71.6967	23.2485	24.6385	18.6525	8.63512	1028.99	1433.8	899.041	937.276	0.0377992	0.0408686	0.0389827	0.0370714	67.628	75.5555	73.0676	77.6771	15.2598	16.2937
INL	19	OD	HC	0.335257	0.351671	0.317557	0.353697	0.0149332	0.0155674	0.0136149	0.0147609	4.50496	4.48506	4.57193	4.50109	2.59497	2.46865	2.71805	2.46253	10.7736	9.7879	11.5801	9.74706	0.330621	0.438109	0.320157	0.442518	68.5344	67.8008	60.3178	60.1137	18.2601	22.9831	19.6002	39.0074	1099.17	1435.26	1156.44	1394.58	0.0414835	0.0400963	0.0350327	0.0401521	74.658	73.928	66.8608	65.8602	16.2475	15.9301
INL	19	OS	HC	0.334586	0.372145	0.328429	0.373335	0.0158935	0.0171296	0.0151808	0.0164167	4.4341	4.38723	4.50005	4.42359	2.5237	2.21258	2.62834	2.25813	10.366	8.08643	11.1534	8.46668	0.321222	0.488543	0.317348	0.476621	63.2189	51.7327	59.4822	57.1876	22.6234	69.7051	28.2455	29.5302	1003.26	1659.53	1200.95	1255.42	0.0395624	0.0454401	0.0376814	0.0412973	69.1068	57.0797	65.8773	62.3354	15.5842	13.8338
INL	20	OD	HC	0.343534	0.361195	0.330448	0.361918	0.0143881	0.0154503	0.0146552	0.0153278	4.51468	4.48828	4.53571	4.48421	2.45619	2.34099	2.58388	2.36716	9.71998	9.16083	10.7608	9.16704	0.457465	0.501401	0.363793	0.470777	66.7065	60.4322	67.4496	66.4687	26.1684	40.8331	16.3437	34.0645	1608.82	1608.73	1328.64	1453.01	0.0395527	0.0405885	0.0403594	0.0404957	72.4992	66.1463	74.3095	72.1678	15.7458	15.043
INL	20	OS	HC	0.335941	0.375487	0.355981	0.361663	0.0138796	0.0166957	0.0158126	0.0141768	4.5775	4.40437	4.44841	4.55378	2.56032	2.2342	2.4232	2.38945	10.6446	8.22717	9.50251	9.29785	0.428379	0.496876	0.370629	0.523967	73.3442	63.5637	69.1977	59.4927	26.1231	30.6577	11.9118	40.7577	1531.76	1330.38	1083.41	1887.27	0.0375329	0.0448909	0.0393923	0.0372546	80.5796	69.4013	75.0479	65.8054	16.66	15.4183
INL	21	OD	HC	0.319921	0.347575	0.323481	0.326421	0.0137744	0.0164616	0.0146472	0.0149755	4.56249	4.41591	4.51564	4.49227	2.73009	2.4527	2.59809	2.5825	11.949	9.72187	10.8636	10.6705	0.324646	0.340921	0.318447	0.297122	64.4457	58.7363	64.0598	62.3256	19.4179	25.8248	22.6652	22.3957	1186.15	1176.99	1139.76	997.803	0.0346741	0.0413097	0.0366681	0.0381937	70.7397	64.3584	70.3748	68.7271	15.6681	14.9742
INL	21	OS	HC	0.351181	0.353281	0.331924	0.336931	0.016453	0.0165486	0.0163409	0.0155771	4.4359	4.41909	4.42765	4.47487	2.42007	2.47012	2.59956	2.50033	9.59177	9.93185	10.9955	10.2598	0.371035	0.340182	0.211165	0.335385	56.6822	70.1367	60.2071	62.1763	17.6884	15.522	15.1942	24.8213	1102.37	931.785	738.661	1072.97	0.040627	0.0424884	0.040753	0.0385488	62.3412	75.5697	66.2876	68.285	14.67	16.3425
INL	22	OD	HC	0.350771	0.352959	0.334397	0.36444	0.0150095	0.0157637	0.0145773	0.015702	4.48438	4.45572	4.51949	4.47171	2.44722	2.35857	2.57859	2.38133	10.0165	8.96762	10.8057	9.26909	0.417568	0.422518	0.353824	0.446937	69.4379	64.192	60.6625	66.9758	17.2261	31.272	19.7881	27.3094	1227.28	1295.33	1171.94	1387.63	0.0369587	0.039238	0.0379243	0.0416867	75.1624	70.0181	67.1797	72.9109	16.2331	15.4721
INL	22	OS	HC	0.329574	0.337889	0.326316	0.341487	0.0147455	0.014833	0.0153071	0.0140403	4.52353	4.51211	4.4914	4.55903	2.61628	2.5649	2.5887	2.51714	11.1146	10.3868	10.84	10.2733	0.341783	0.372848	0.326004	0.449012	60.3259	65.0393	76.7616	72.8446	24.8303	15.2245	10.7723	12.2248	1181.76	1228.19	1055.63	1489.77	0.0358575	0.0396578	0.0383902	0.0362239	66.6466	71.574	83.0639	79.085	15.143	15.751
INL	23	OS	HC	0.360576	0.365825	0.352999	0.348557	0.0157444	0.0162816	0.0143815	0.0145892	4.45533	4.44765	4.51739	4.52692	2.35247	2.28743	2.43975	2.38898	8.94532	8.47905	9.46758	9.23016	0.461041	0.490512	0.438608	0.444588	60.9355	60.8368	66.4791	61.2681	20.9042	38.326	23.2375	28.1627	1522.16	1516.69	1330.12	1442.17	0.0417329	0.042472	0.0374878	0.0376326	66.5091	66.2285	72.0847	67.498	15.1213	14.9686
INL	23	OD	HC	0.330628	0.366053	0.379921	0.334648	0.0137686	0.0162338	0.0163511	0.0137242	4.55842	4.4321	4.42999	4.57177	2.55713	2.25569	2.29782	2.54245	10.3981	8.22871	8.78932	10.4194	0.411039	0.464568	0.501968	0.45136	64.0392	60.1715	54.9546	67.5973	30.239	34.1727	32.0355	22.615	1428.99	1416.45	1343.05	1527.69	0.0359342	0.0417012	0.039996	0.034277	70.2278	65.5424	59.5597	73.3001	15.555	15.0009
INL	24	OS	HC	0.327974	0.362313	0.344826	0.344041	0.0132203	0.0162751	0.0161359	0.0148735	4.62144	4.41635	4.4579	4.50239	2.6515	2.26437	2.4667	2.52276	11.4599	8.41755	9.95222	10.1304	0.392829	0.440157	0.383239	0.398632	71.2936	58.7457	59.7506	67.3771	21.2846	20.0702	22.6596	18.9176	1594.57	1253.12	1254.88	1223.44	0.0359979	0.0405692	0.0448982	0.0366248	78.623	64.2538	65.2569	73.7084	16.4335	14.8113
INL	24	OD	HC	0.335711	0.357452	0.325943	0.346437	0.0157514	0.0155534	0.0143981	0.0155007	4.45295	4.44965	4.54826	4.51102	2.50357	2.36449	2.61821	2.47628	10.3202	9.138	11.0266	9.93424	0.324494	0.423913	0.331769	0.452997	58.9379	65.8874	66.697	58.1753	20.7124	15.7339	21.0274	46.1462	1064.54	1131.8	1286.49	1582	0.0414917	0.0374766	0.0379582	0.0423853	64.6639	71.6047	72.9657	64.1116	14.96	15.8541
INL	25	OS	HC	0.35792	0.354098	0.34489	0.340088	0.0173107	0.0159976	0.016153	0.0144502	4.38004	4.43994	4.44171	4.53929	2.33576	2.37312	2.48882	2.51128	9.09136	9.07607	10.1562	10.0814	0.380238	0.403158	0.335524	0.383067	51.6704	58.0548	59.0187	60.8582	36.0153	34.2181	15.295	23.5577	1116.29	1191.66	929.35	1282.55	0.0414141	0.0388311	0.040697	0.0374951	57.0591	63.5532	64.3506	66.6867	13.9801	14.8105
INL	25	OD	HC	0.356315	0.34544	0.336278	0.339801	0.0160573	0.0164202	0.0150227	0.0143864	4.41547	4.42997	4.50695	4.52319	2.34699	2.43438	2.47754	2.50631	8.99207	9.54129	9.96948	10.2024	0.380517	0.344716	0.389065	0.375267	63.4145	65.3422	65.179	71.6015	16.9822	18.7608	17.2811	20.9522	1008.89	933.324	1254.15	1190.92	0.0406822	0.0417325	0.040741	0.0373921	68.6749	71.1414	71.688	77.7007	15.5878	15.8689
INL	26	OS	HC	0.338448	0.351998	0.316649	0.337472	0.0153633	0.0152428	0.0136283	0.015075	4.49427	4.48899	4.57161	4.48679	2.49824	2.47197	2.68976	2.52738	10.275	10.0908	11.4934	10.392	0.368133	0.410766	0.303714	0.348503	73.6727	60.5125	69.4522	69.9752	15.7768	29.5912	14.8081	11.6852	1279.09	1234.96	1181.63	951.138	0.0392792	0.0388716	0.0340648	0.037644	80.3544	66.6841	76.2815	76.1624	16.7772	15.0542
INL	26	OD	HC	0.346866	0.36463	0.326049	0.352643	0.0144585	0.0151722	0.0136948	0.0154172	4.52584	4.48704	4.58271	4.48315	2.51248	2.41201	2.64822	2.3476	10.2595	9.39986	11.4303	8.95742	0.392938	0.491774	0.35425	0.453412	65.0093	59.9414	66.9631	60.6748	19.206	22.3483	11.45	33.8603	1285.78	1398.19	1408.43	1584.54	0.0372399	0.038645	0.0379593	0.0407934	71.6087	65.5547	74.1532	66.6794	15.7171	14.9984
INL	27	OD	HC	0.336894	0.334975	0.331572	0.327379	0.0154801	0.0151257	0.0143991	0.0139691	4.45732	4.50904	4.54521	4.56842	2.59476	2.54779	2.60121	2.58878	10.7897	10.4464	10.917	10.6634	0.287221	0.388678	0.356842	0.383547	67.7609	63.5799	63.0612	74.1642	10.811	33.2586	24.2376	7.54126	903.141	1397.97	1200.98	1444.1	0.0411648	0.0371545	0.0394059	0.0379418	74.0758	69.8134	69.5082	80.5764	16.1758	15.5106
INL	27	OS	HC	0.313188	0.335728	0.353776	0.340713	0.014519	0.0147923	0.0163481	0.0144356	4.53231	4.52155	4.41008	4.54253	2.72746	2.62488	2.36712	2.53051	11.8587	10.9868	9.06104	10.3106	0.259044	0.356619	0.40192	0.390314	62.3043	61.0724	59.4264	64.6679	34.3071	32.4469	17.1234	39.6669	1098.98	1289.97	1169.49	1418.46	0.0364783	0.038741	0.0411494	0.0366591	68.6292	67.2465	64.7494	70.7849	15.5015	15.2304
INL	28	OD	AD	0.331537	0.338123	0.327476	0.334591	0.014702	0.0148154	0.0147321	0.0149686	4.51476	4.53335	4.50529	4.49825	2.56596	2.53986	2.56248	2.55131	10.4844	10.3249	10.4771	10.3875	0.355589	0.396803	0.321314	0.310266	60.1373	70.4824	67.8281	64.8054	22.371	7.0253	11.3603	11.2701	1258.57	1333.63	1120.68	1007.09	0.0386261	0.0387937	0.0373456	0.0394878	66.2714	76.3192	74.1348	71.0558	15.0167	16.3577
INL	28	OS	AD	0.342388	0.334222	0.327427	0.345507	0.0154358	0.0145865	0.0147732	0.015816	4.47562	4.51881	4.51382	4.45309	2.49167	2.56312	2.58905	2.42314	9.96863	10.6984	10.878	9.5056	0.387026	0.357307	0.312712	0.385865	62.4867	61.5728	64.1785	67.288	24.8095	21.3879	23.591	7.9748	1233.7	1160.02	1088.53	1161.52	0.0383034	0.0369623	0.0397018	0.0374837	68.5889	67.7602	70.547	72.7791	15.4522	15.2938
INL	29	OD	AD	0.314972	0.338613	0.322975	0.349798	0.0143548	0.0153628	0.0131996	0.0164516	4.53398	4.49109	4.60815	4.42722	2.73322	2.58839	2.70478	2.40388	12.2143	11.0548	11.685	9.35886	0.254886	0.360921	0.349385	0.369055	63.2877	62.6505	62.8051	58.5015	17.3946	27.1809	27.4492	22.3824	1007.65	1295.21	1377.94	1042.46	0.0379324	0.0380617	0.0352556	0.0463364	69.7839	68.7348	69.7114	63.9742	15.6794	15.4516
INL	29	OS	AD	0.318423	0.325063	0.32832	0.322626	0.0144963	0.0152779	0.0158738	0.0135179	4.53397	4.48097	4.49289	4.58101	2.72171	2.62497	2.71592	2.68173	11.9764	11.2585	11.8263	11.5452	0.282181	0.283574	0.291969	0.317712	61.6335	65.8242	60.6066	69.0657	19.9232	18.9812	24.3124	9.39694	1060.08	946.713	1078.59	1171.67	0.0387804	0.0380696	0.0429879	0.0350558	68.1472	71.8371	66.6583	75.7172	15.372	15.9395
INL	30	OD	AD	0.33645	0.355507	0.318169	0.321957	0.0164445	0.0182279	0.014327	0.0137246	4.42158	4.33245	4.53565	4.57761	2.60264	2.41401	2.73662	2.74918	10.9338	9.58181	11.9624	11.9714	0.272348	0.308284	0.264663	0.306578	59.8254	59.1379	61.4564	65.9457	21.7627	21.1366	22.2719	15.761	900.82	857.358	1043.04	1124.79	0.0403953	0.0471188	0.0391262	0.0346778	65.603	64.2111	68.2044	72.0664	15.1848	15.0835
INL	30	OS	AD	0.314344	0.349057	0.326692	0.325431	0.0135486	0.0166907	0.0143598	0.0137031	4.58072	4.40501	4.52073	4.56859	2.77758	2.46231	2.64567	2.65849	12.3703	9.69874	11.2041	11.3961	0.312379	0.346211	0.308453	0.362742	66.1551	68.4827	60.3806	65.3195	16.9404	18.9757	18.5843	26.5545	1185.33	963.793	1102.76	1336.71	0.0357287	0.0431363	0.039817	0.0343572	72.9809	73.6911	66.6106	71.6404	15.9337	16.21
INL	31	OD	AD	0.342903	0.380982	0.334247	0.342029	0.0146093	0.0157771	0.0156836	0.0149861	4.51543	4.44797	4.48189	4.51187	2.49754	2.23803	2.57832	2.54809	10.1286	8.1007	10.805	10.3862	0.419854	0.518906	0.30932	0.38564	66.0867	57.5565	68.501	59.3732	26.0478	51.1914	17.7427	22.0391	1390.92	1541.75	966.807	1182.73	0.037611	0.0412113	0.0408633	0.0389496	72.0399	63.2732	74.3959	65.1901	15.8742	14.6106
INL	31	OS	AD	0.326137	0.330863	0.337701	0.344904	0.0139652	0.0136028	0.0156903	0.0152238	4.55319	4.60863	4.4632	4.48962	2.64522	2.57385	2.59878	2.46553	11.1893	10.6379	10.9256	9.93096	0.340665	0.437174	0.308711	0.379251	68.5829	64.8327	65.3354	65.9535	20.3513	27.2712	21.6867	21.536	1154.48	1748.76	979.293	1139.74	0.0386522	0.0397983	0.040782	0.0395337	75.1301	71.678	71.2273	71.9083	16.2454	15.6241
INL	32	OD	AD	0.311445	0.34659	0.337961	0.342648	0.0140068	0.0170714	0.0152163	0.0157109	4.5537	4.39231	4.50272	4.47333	2.7306	2.48649	2.5718	2.60551	11.8345	9.92787	10.7312	10.9948	0.260998	0.34944	0.357276	0.309506	70.306	66.0462	63.4897	63.2911	18.5957	27.079	15.5378	23.4555	1062.02	988.247	1163.96	1046.2	0.0381791	0.0443369	0.0375532	0.0414577	77.4139	71.6807	69.5965	69.4111	16.4667	15.9683
INL	32	OS	AD	0.345582	0.327874	0.321217	0.325421	0.0158865	0.0146834	0.0152073	0.0140051	4.45263	4.52477	4.47897	4.56866	2.45191	2.56582	2.66292	2.63154	9.70211	10.6068	11.4518	11.2137	0.37997	0.340928	0.240026	0.311994	63.386	74.3059	71.7745	69.8571	24.3663	25.4689	13.0882	18.4644	1128.08	1203.5	876.242	1137.44	0.044004	0.037735	0.0395276	0.0362583	69.4369	80.8074	78.1272	76.6112	15.5214	16.874
INL	33	OD	AD	0.324806	0.317906	0.331455	0.321173	0.0141161	0.0145769	0.0147447	0.0144483	4.54793	4.55555	4.51817	4.5475	2.67236	2.74222	2.59918	2.72767	11.6746	12.4941	10.8324	11.9171	0.300655	0.290954	0.310742	0.260864	65.0348	61.8409	57.9124	69.2755	20.7344	24.741	16.5986	20.6045	1133.24	1162.16	1152.73	1065.05	0.0378619	0.0383887	0.0387874	0.0375638	71.7086	68.6898	63.677	75.7678	15.8074	15.4431
INL	33	OS	AD	0.332745	0.347945	0.32507	0.327086	0.014764	0.0158858	0.0140928	0.0138684	4.51508	4.46268	4.52994	4.55047	2.57095	2.53965	2.58355	2.6311	10.7887	10.376	10.7944	11.0524	0.329357	0.410335	0.317635	0.311219	66.4358	67.2482	63.8032	69.7642	13.2997	22.8235	13.1166	10.5525	1094.73	1219.22	1070.68	1071.54	0.0392702	0.0414106	0.0370937	0.0360178	72.4175	72.9203	69.7163	76.174	15.9447	15.8348
INL	34	OD	AD	0.338216	0.322085	0.339881	0.360375	0.0155953	0.0143369	0.0151139	0.0172971	4.47996	4.54313	4.49538	4.37864	2.5706	2.65766	2.53908	2.32465	10.7329	11.2041	10.4674	8.83315	0.326998	0.327314	0.357196	0.360985	66.5214	66.8286	71.549	54.445	20.6309	18.8289	16.9586	18.7584	1037.34	1219.82	1148.21	965.526	0.0397671	0.0349304	0.0407364	0.0410797	72.2014	73.535	77.9136	59.796	15.8991	16.0586
INL	34	OS	AD	0.310495	0.30335	0.327807	0.321906	0.0133279	0.012955	0.0160625	0.0142465	4.61282	4.64207	4.45038	4.55519	2.78844	2.8939	2.57608	2.68426	12.2945	13.6323	10.5021	11.5574	0.316283	0.267394	0.252488	0.26696	71.414	65.0603	61.5522	66.9506	22.841	24.0753	13.5256	18.8429	1435.03	1255.29	882.612	1034.5	0.0356306	0.0357017	0.0394261	0.0402781	78.4889	72.373	67.3959	73.3251	16.5386	15.8263
INL	35	OD	AD	0.35261	0.330022	0.328729	0.322324	0.0173063	0.0143898	0.0152287	0.0146794	4.37826	4.54619	4.49511	4.51849	2.4038	2.59058	2.60706	2.65138	9.40269	10.754	10.8611	11.254	0.334969	0.355208	0.300134	0.29123	59.2497	61.5707	67.5689	67.0403	14.8762	33.7973	22.852	13.8058	884.778	1304.02	1010.73	1002.43	0.04256	0.0384805	0.0397989	0.0374608	64.8802	68.0164	73.2025	73.4933	14.9874	15.327
INL	35	OS	AD	0.329561	0.346807	0.311376	0.326412	0.0154902	0.0153021	0.0146859	0.0138348	4.47161	4.48081	4.52349	4.56662	2.6324	2.48405	2.75087	2.64494	11.1285	9.80056	12.0799	11.0819	0.260245	0.399706	0.211973	0.328033	59.8903	70.6948	69.9295	61.4751	23.5854	20.6554	10.8685	18.9266	962.083	1244.15	849.81	1221.62	0.0406615	0.0398033	0.0390043	0.0333723	65.7833	76.4547	76.0383	67.9154	15.2482	16.38
INL	36	OD	AD	0.342173	0.328094	0.32891	0.352212	0.015919	0.0141379	0.0159262	0.0166373	4.44682	4.56279	4.45202	4.42844	2.61832	2.66248	2.60467	2.45055	10.9177	11.272	11.0343	9.82139	0.326111	0.366027	0.283099	0.352731	56.8774	76.6871	63.5187	65.5415	31.2492	10.1938	19.8936	18.6436	1187.51	1266.52	893.614	996.977	0.0421421	0.034981	0.0414955	0.0413546	62.4106	83.1788	69.39	71.2018	14.6237	17.1526
INL	36	OS	AD	0.338011	0.359117	0.316506	0.350424	0.0160682	0.0170405	0.0144109	0.0162301	4.43411	4.39924	4.53998	4.42568	2.54472	2.35286	2.74159	2.4064	10.4573	9.02042	11.9584	9.32913	0.284424	0.392255	0.287009	0.369345	63.5991	64.8072	67.814	70.5055	19.4698	18.2035	22.5991	8.39182	922.664	1140.2	1087.79	1043.18	0.0414392	0.0458567	0.0399643	0.0400948	69.7556	70.3696	74.2463	76.0013	15.6632	15.7112
INL	37	OD	AD	0.319673	0.322863	0.350226	0.333737	0.0143964	0.0144752	0.0152927	0.0144959	4.54044	4.54763	4.49072	4.52085	2.73293	2.75766	2.4602	2.55438	12.1277	12.2494	9.91487	10.5545	0.26818	0.32836	0.422642	0.348568	60.097	58.2187	63.4619	63.7949	20.9024	15.73	27.2956	22.7402	1054.12	1208.59	1295.74	1176.4	0.0380058	0.0389948	0.0402648	0.0378616	66.48	64.2555	69.9945	69.7435	15.2207	14.9279
INL	37	OS	AD	0.323094	0.353071	0.349901	0.324988	0.0144557	0.0161918	0.0190934	0.0146217	4.54598	4.4712	4.29781	4.51235	2.66539	2.47741	2.41842	2.62547	11.47	9.93763	9.65118	10.9853	0.336977	0.454462	0.297163	0.334589	64.7951	49.4891	53.3422	58.925	29.9932	58.0856	36.3018	22.9717	1309.01	1571.95	1034.69	1202.76	0.0391357	0.0420998	0.044888	0.0374264	71.0314	54.5374	58.42	64.8981	15.6653	13.599
INL	38	OD	AD	0.34656	0.316376	0.334949	0.321482	0.0161271	0.0132922	0.0144829	0.0138554	4.44556	4.59007	4.52386	4.55948	2.4861	2.72828	2.56582	2.6506	9.91619	11.8812	10.6757	11.1407	0.323968	0.311747	0.350935	0.329537	61.0941	64.285	65.2832	68.8466	14.7108	21.9072	24.2849	16.4101	1012.72	1272.19	1246.29	1169.39	0.0435518	0.035421	0.0368653	0.0360521	67.1148	71.4687	71.4346	75.4101	15.3018	15.7335
INL	38	OS	AD	0.334509	0.314943	0.334444	0.327487	0.0152812	0.0138594	0.0157685	0.0146922	4.48562	4.55686	4.4606	4.51726	2.63641	2.70523	2.55405	2.6585	11.2454	11.5438	10.4344	11.4276	0.286098	0.325245	0.298492	0.274018	62.2023	63.666	67.7768	63.5853	22.3762	20.3656	15.8935	14.0341	1048.37	1169.42	937.838	1026.95	0.0387915	0.0359439	0.0387666	0.0370599	68.1584	70.0057	73.8956	70.2654	15.4433	15.6534
INL	39	OD	AD	0.318363	0.347243	0.331732	0.357696	0.0143349	0.0156797	0.015881	0.0169207	4.54197	4.47053	4.45227	4.3819	2.68317	2.48464	2.54067	2.38203	11.6064	10.1272	10.4728	9.17708	0.313086	0.396712	0.266133	0.336811	61.477	56.6152	67.3819	54.5645	22.8792	36.3058	5.82807	20.9496	1226.82	1277.41	889.434	889.577	0.0368662	0.0412712	0.0408935	0.0417211	68.0897	62.3126	73.3255	60.2409	15.3426	14.6058
INL	39	OS	AD	0.332474	0.331086	0.363771	0.342799	0.0142631	0.0145459	0.0177392	0.0149538	4.52311	4.52027	4.34534	4.48597	2.57585	2.57149	2.33036	2.45767	10.4784	10.5112	8.75217	9.70906	0.364668	0.373583	0.34117	0.362349	61.5717	61.8859	71.3201	74.7209	18.2451	35.5623	10.9804	7.95753	1224.84	1367.05	885.408	995.04	0.0371319	0.0384269	0.0445563	0.0379418	67.7739	67.9152	76.7344	80.4603	15.3422	15.2498
INL	40	OD	AD	0.341191	0.333585	0.332618	0.312516	0.0158031	0.0159361	0.0153409	0.0133154	4.45164	4.46124	4.48216	4.59579	2.51995	2.58887	2.62784	2.72048	10.4058	10.7827	11.1172	11.8233	0.308836	0.319118	0.277409	0.295979	63.4724	65.3686	61.0194	67.354	20.3393	21.2318	21.844	19.6044	917.906	998.503	998.324	1141.04	0.0424013	0.039685	0.0406216	0.034632	69.8544	71.611	67.2892	74.5928	15.6559	15.8788
INL	40	OS	AD	0.330443	0.354349	0.356333	0.3586	0.0148276	0.0162806	0.016604	0.0167889	4.49486	4.42701	4.41135	4.41391	2.56295	2.35896	2.35989	2.35828	10.3983	8.99813	9.25003	9.10154	0.310944	0.42673	0.371195	0.445451	60.1958	59.9614	58.1193	56.4336	21.3732	25.7648	23.7492	33.9672	1018.47	1163.57	1000.36	1301.58	0.0373885	0.0425113	0.0448	0.0429236	66.5351	65.8783	64.0279	61.8281	15.1767	15.0655
INL	41	OD	AD	0.328672	0.336563	0.317518	0.3242	0.0144354	0.0156486	0.0137551	0.0145063	4.54505	4.46545	4.56412	4.54328	2.66789	2.51459	2.69777	2.6238	11.2766	10.2177	11.5361	11.1721	0.309954	0.356707	0.281995	0.32047	69.5175	65.3073	60.5719	65.4294	20.419	13.9801	21.8507	21.2457	1193.52	1199.55	1079.87	1245.7	0.0400196	0.0416803	0.0348985	0.0400147	76.2102	71.3997	66.8287	71.7169	16.3434	15.7637
INL	41	OS	AD	0.330722	0.325821	0.325816	0.323162	0.0153945	0.0144577	0.0148312	0.0140057	4.48677	4.52554	4.49909	4.55448	2.55354	2.66301	2.64445	2.65599	10.3416	11.3177	11.2233	11.1957	0.311681	0.323378	0.279632	0.29995	64.0745	61.4842	64.5065	70.9113	23.0218	16.9022	19.9462	15.5759	1047.31	1130.14	1056.84	1033.31	0.038708	0.0393281	0.0377284	0.0372203	69.9786	67.8671	70.9006	77.2665	15.6663	15.3963
INL	42	OD	AD	0.336951	0.337	0.333756	0.326081	0.0156495	0.0153027	0.0157585	0.0149399	4.4608	4.47497	4.45674	4.48608	2.52701	2.52398	2.56864	2.56283	10.2965	10.3705	10.6704	10.6138	0.317004	0.331241	0.282598	0.294277	65.8381	60.9191	61.1523	70.4981	17.6879	27.4659	18.1977	18.1592	1006.36	1093.58	904.31	978.708	0.0418351	0.0386313	0.039791	0.0382166	71.7197	66.7685	67.0416	76.8084	15.945	15.2238
INL	42	OS	AD	0.337405	0.333984	0.328085	0.308578	0.015578	0.0151035	0.0152643	0.0132136	4.47431	4.49117	4.48248	4.62363	2.56712	2.58344	2.62882	2.82274	10.7298	10.9	11.1594	12.6938	0.322394	0.31253	0.253384	0.276488	67.9121	63.3546	70.982	66.1605	22.4777	23.144	19.8026	21.3528	1109.07	1091.56	942.866	1269.39	0.0402557	0.0371501	0.0369942	0.0349756	74.0469	69.4943	76.9389	73.3523	16.1191	15.6074
INL	43	OD	AD	0.33307	0.337226	0.325154	0.325802	0.0156287	0.0144111	0.0141513	0.0143725	4.47911	4.53678	4.54903	4.55391	2.6196	2.54095	2.62884	2.59949	11.1082	10.4887	11.0661	10.8436	0.306201	0.39104	0.324104	0.376203	58.2783	67.468	69.9843	64.4455	28.9696	17.7214	16.2035	33.7514	1136.63	1222.82	1133.02	1393.45	0.0384238	0.0362839	0.0373553	0.0365675	64.4167	73.4378	76.3884	70.6466	14.9224	16.0218
INL	43	OS	AD	0.323806	0.341685	0.340251	0.3416	0.0154303	0.0157796	0.0161456	0.0149308	4.4674	4.46777	4.4636	4.50664	2.69783	2.54084	2.56697	2.53246	11.6272	10.6603	10.5444	10.344	0.247927	0.349437	0.343854	0.36151	66.1133	69.1498	62.3977	72.3684	19.8083	9.1326	35.6436	23.7341	890.373	1038.96	1159.94	1125.06	0.0386792	0.0415619	0.0436451	0.0402323	72.2012	75.2218	68.1466	78.3403	16.0092	16.3645
INL	44	OD	AD	0.344533	0.339402	0.323992	0.315057	0.0170843	0.015783	0.0149533	0.0138312	4.40154	4.48476	4.49338	4.58746	2.51706	2.52765	2.6039	2.74031	10.3444	10.4177	10.7988	12.1	0.281339	0.337119	0.278137	0.302118	53.7313	61.9512	65.7314	66.4132	26.5982	21.4252	13.9606	15.6869	948.846	1122.44	884.059	1228.65	0.0454915	0.0420458	0.0389595	0.0357658	59.3441	67.9408	72.1506	73.7007	14.3405	15.3592
INL	44	OS	AD	0.340064	0.340576	0.32736	0.32842	0.0167224	0.015993	0.0141289	0.0146929	4.4142	4.44436	4.56031	4.51114	2.47005	2.55169	2.59898	2.60128	10.0385	10.6573	10.7889	10.8129	0.28362	0.320387	0.349261	0.297505	59.4553	58.7157	68.3594	63.2658	28.8122	25.8083	17.789	20.8977	939.119	1025.81	1290.02	1010.41	0.0418712	0.0414568	0.0372984	0.039442	65.1261	64.4481	74.4408	69.5351	15.116	15.0329
INL	45	OD	AD	0.344922	0.33657	0.327832	0.334365	0.0164915	0.014876	0.0143057	0.0152521	4.41081	4.51476	4.54367	4.48743	2.44472	2.50029	2.5824	2.60707	9.61413	9.99401	10.8513	11.0803	0.339371	0.38154	0.329065	0.324852	57.9325	63.697	60.7025	63.3941	26.2891	21.0314	26.7152	24.3096	991.858	1294.02	1180.53	1127.99	0.0422868	0.038392	0.0369563	0.0388351	63.5013	70.2079	67.1198	70.1726	14.8677	15.5556
INL	45	OS	AD	0.314949	0.343543	0.341036	0.348159	0.0139744	0.0157573	0.0159288	0.0153463	4.56627	4.45333	4.45959	4.49742	2.77255	2.43138	2.5392	2.4636	12.0866	9.50152	10.4287	9.9181	0.270916	0.389285	0.3369	0.421251	66.4599	55.972	62.5622	63.4322	16.7201	34.4575	27.9426	35.66	1059.24	1143.89	1072.45	1331.71	0.0362162	0.0400251	0.0414697	0.0399001	73.3338	61.8894	68.5633	69.4756	16.0163	14.5458
INL	46	OD	AD	0.324109	0.359887	0.334282	0.354032	0.0146043	0.0157867	0.0151329	0.0156056	4.52345	4.4672	4.51166	4.47308	2.63122	2.38967	2.53826	2.40507	11.0295	9.36604	10.3995	9.55636	0.291974	0.430836	0.329586	0.455881	78.6256	63.8152	71.9454	65.0904	6.68262	23.6487	14.492	31.4374	1050.42	1230.42	1164.74	1456.77	0.0387863	0.0412352	0.0413358	0.0411484	85.1297	69.8933	78.9104	71.0709	17.4556	15.4603
INL	46	OS	AD	0.33647	0.344985	0.333094	0.336254	0.0146604	0.0164227	0.0165398	0.013917	4.52375	4.41701	4.42622	4.54798	2.57852	2.50616	2.5853	2.55963	10.7954	10.1008	10.6498	10.6056	0.361941	0.359941	0.302931	0.349395	63.6418	59.7522	57.1599	58.3496	30.0198	23.575	21.726	17.2472	1304.61	1110.33	1010.66	1239.1	0.0379619	0.0407075	0.0415894	0.0355024	69.5745	65.3276	63.0323	65.1603	15.5365	15.0629
INL	47	OD	AD	0.327633	0.336624	0.327406	0.35677	0.0143051	0.0146567	0.0148667	0.0179135	4.52381	4.49634	4.51979	4.35948	2.60673	2.55973	2.62443	2.33763	11.0672	10.8065	11.1511	8.96294	0.322875	0.347929	0.302489	0.343569	62.7294	58.4612	69.6387	58.0731	20.4391	26.4981	14.2643	32.2474	1088.02	1116.63	1005.38	1062.06	0.0375722	0.0382701	0.0386693	0.0435764	69.0184	64.764	76.2205	63.0673	15.5052	14.9441
INL	48	OD	PD	0.337414	0.34935	0.327524	0.371811	0.0150282	0.0147763	0.0143222	0.015523	4.50678	4.49775	4.5436	4.56908	2.53411	2.48041	2.6434	2.64805	10.1694	9.87716	11.2475	11.6152	0.397046	0.42316	0.372072	0.535214	62.4051	61.9501	64.1006	54.539	34.6287	31.5441	13.4077	52.3003	1367.22	1249.4	1171.99	1643.93	0.0395867	0.035902	0.0398489	0.041744	67.9034	67.5098	70.3439	59.965	15.3905	15.2707
INL	48	OS	PD	0.331066	0.334944	0.31804	0.331982	0.0138968	0.015039	0.014339	0.0146667	4.57673	4.50617	4.5311	4.52628	2.62495	2.54468	2.66001	2.60652	11.3342	10.5357	11.3356	10.9684	0.391324	0.379508	0.284307	0.328276	64.4091	50.8826	65.752	66.0588	22.9431	38.9982	22.6602	28.3227	1339.69	1322.32	1024.46	1164.35	0.0370168	0.0373399	0.0360964	0.0403353	70.87	56.7132	72.1823	72.0662	15.6883	13.808
INL	49	OD	PD	0.340073	0.329814	0.336585	0.34249	0.0155801	0.0136852	0.0164305	0.0157101	4.47623	4.61023	4.40987	4.48558	2.51078	2.678	2.53507	2.42732	10.3474	11.6119	10.4321	9.39433	0.377459	0.397121	0.260636	0.380479	57.7922	64.226	55.1006	62.088	43.4785	23.0587	17.5474	35.5107	1511.94	1480.06	813.792	1172.77	0.0389465	0.0349629	0.0411181	0.0427518	63.5761	70.5591	61.0203	67.9293	14.6773	15.5876
INL	49	OS	PD	0.37679	0.370771	0.353656	0.35063	0.0164323	0.0157795	0.0164513	0.0164447	4.40556	4.43952	4.42129	4.40437	2.21291	2.28083	2.39119	2.37087	8.04057	8.49091	9.22063	8.9592	0.486672	0.477803	0.418489	0.364282	59.455	63.4214	62.3275	67.1983	31.8471	20.1288	27.9591	16.6196	1412.84	1265.89	1179.99	967.195	0.0403048	0.0388935	0.0413542	0.0429007	64.7993	68.6355	67.8007	72.5085	14.8841	15.4685
INL	50	OD	PD	0.347443	0.327322	0.313223	0.317178	0.01391	0.0141548	0.0136525	0.0139865	4.55786	4.54748	4.57776	4.57251	2.48642	2.5788	2.77498	2.69268	9.76636	10.6019	12.3135	11.6142	0.442078	0.360699	0.261794	0.287222	63.4535	60.6711	69.5085	71.3031	18.0194	24.1531	15.6406	13.7319	1424.34	1310.55	1073.33	1143.44	0.0357967	0.0357637	0.034145	0.0382166	69.8644	66.8887	76.4075	77.9745	15.4642	15.2052
INL	50	OS	PD	0.340501	0.319292	0.316042	0.325827	0.0159269	0.0140991	0.0142549	0.013861	4.45084	4.54346	4.53795	4.5652	2.55169	2.65498	2.72766	2.62935	10.4814	11.2971	12.0343	11.0887	0.312443	0.32437	0.256766	0.344434	67.6509	61.6291	62.0293	64.6262	18.1145	24.0152	25.4505	25.9672	925.519	1142.94	1040.74	1228.98	0.0420147	0.0372001	0.0367538	0.0360407	73.4821	68.1749	68.648	70.8475	16.1519	15.3562
INL	51	OD	PD	0.308736	0.345865	0.325936	0.322316	0.0138649	0.0172001	0.0154314	0.0136868	4.56568	4.40569	4.46209	4.58067	2.75869	2.44064	2.57169	2.62882	12.0374	9.67541	10.4686	10.9508	0.269683	0.341025	0.291213	0.34334	68.2828	63.0413	61.7055	66.7109	15.1079	15.7738	20.3155	23.0107	1053.32	957.68	959.525	1279.34	0.036397	0.0433926	0.0387868	0.0375409	75.3686	68.7588	67.4077	72.9892	16.2857	15.3949
INL	51	OS	PD	0.342369	0.345795	0.315468	0.365257	0.0155641	0.0153642	0.0142128	0.0179276	4.48353	4.48536	4.54635	4.34897	2.56047	2.47641	2.70492	2.29035	10.6399	10.0343	11.5416	8.62419	0.366456	0.379356	0.261162	0.35878	57.7673	60.6726	61.3353	63.6943	41.116	18.1594	22.4788	23.3891	1283.76	1102.61	1075.79	889.757	0.0416854	0.0412935	0.0359913	0.0415722	63.7444	66.4937	68.0931	68.7755	14.7566	15.1853
INL	52	OD	PD	0.31753	0.32197	0.338516	0.329728	0.0139315	0.0138097	0.0155679	0.0142485	4.56415	4.57562	4.50837	4.54316	2.72682	2.68197	2.60526	2.58903	11.9905	11.494	10.9585	10.9432	0.273765	0.309018	0.319697	0.329921	71.7803	65.0267	64.046	64.9082	15.5747	19.411	24.5219	17.8066	1119.7	1150.34	1133.03	1190.58	0.0351559	0.0360079	0.0417434	0.0366362	78.3409	71.5849	69.8276	71.2977	16.6725	15.7837
INL	52	OS	PD	0.322726	0.349545	0.327999	0.338728	0.0145128	0.0162873	0.0153172	0.0152589	4.53205	4.42349	4.50562	4.49356	2.69591	2.45513	2.6583	2.46507	11.7006	9.83252	11.4886	9.76034	0.281896	0.333475	0.31473	0.358676	71.129	69.2708	60.0991	65.0913	11.3725	15.1975	39.3027	20.8184	1046.83	934.767	1337.38	1164.81	0.0383099	0.042485	0.0396728	0.0413431	77.4833	74.8701	66.205	71.1848	16.5906	16.2689
INL	53	OD	PD	0.370406	0.344389	0.332248	0.31482	0.0161315	0.0161741	0.0147838	0.0143521	4.45035	4.43079	4.50661	4.51665	2.25125	2.48439	2.50226	2.66464	8.34227	9.94809	10.119	11.2179	0.525526	0.332763	0.339738	0.272178	61.4786	68.4044	63.6144	62.5102	46.6778	19.5943	14.1829	18.4583	1974.12	999.856	1085.66	969.391	0.0391223	0.0409391	0.0364259	0.0349298	66.832	74.1763	69.7937	68.3977	15.0471	16.2233
INL	53	OS	PD	0.314257	0.3388	0.312969	0.306676	0.0139395	0.0181895	0.0145114	0.0137808	4.56802	4.36502	4.534	4.57582	2.81778	2.50027	2.78225	2.90541	12.781	10.2698	12.5572	13.4743	0.250438	0.232096	0.229027	0.203515	67.8766	59.4526	65.8896	65.2487	18.5484	16.6727	17.32	21.1557	1074.65	734.954	975.252	972.608	0.0348152	0.0462448	0.037342	0.0336586	75.1332	65.0562	72.6651	71.9026	16.2298	15.0338
INL	54	OD	PD	0.326186	0.346057	0.318882	0.343832	0.0144279	0.0149683	0.0139257	0.0143602	4.52527	4.49982	4.56509	4.5447	2.63796	2.36778	2.72219	2.53578	11.2393	9.10947	11.6918	10.4205	0.294584	0.454634	0.280424	0.409427	64.2557	72.154	72.0049	59.1256	11.9393	22.23	12.6568	32.1928	1068.38	1528.22	1045.37	1388	0.0364973	0.0375247	0.0357465	0.0373921	71.187	77.8811	78.3634	65.0474	15.764	16.5068
INL	54	OS	PD	0.339841	0.351496	0.326567	0.343816	0.0163946	0.0147347	0.0149707	0.0147294	4.41528	4.50114	4.50125	4.5168	2.4048	2.42094	2.57431	2.45493	9.32385	9.34609	10.7764	9.60155	0.341755	0.467358	0.302025	0.4384	70.5264	65.1218	70.4546	64.638	14.0316	40.8903	18.7296	21.3753	1014.71	1571.65	1024.7	1269.93	0.0429747	0.0371313	0.0412901	0.0376211	76.4194	70.6711	76.7604	71.0343	16.4202	15.6381
INL	55	OD	PD	0.326558	0.316685	0.318215	0.343912	0.0157359	0.0139407	0.0148802	0.0165604	4.47515	4.57786	4.48749	4.41655	2.62663	2.76397	2.67203	2.52308	10.9878	12.299	11.2889	10.027	0.264451	0.308076	0.230624	0.300251	61.6789	60.2431	69.5062	58.8303	22.6315	30.2567	12.9429	17.3204	961.82	1236.65	807.212	885.453	0.0397147	0.0365054	0.0375759	0.0417669	67.9209	67.0112	75.7071	64.5441	15.4165	15.2038
INL	55	OS	PD	0.331975	0.338149	0.312182	0.306763	0.0154438	0.015423	0.0137905	0.0133246	4.4547	4.49023	4.55491	4.60772	2.55094	2.54247	2.76189	2.84038	10.6283	10.449	12.0523	12.7747	0.28535	0.359433	0.261809	0.244177	65.7064	65.166	64.6199	64.8013	18.6742	33.1713	20.3494	17.2953	913.477	1184.2	1104.4	1118.54	0.039968	0.0391957	0.0355581	0.0368309	72.1801	70.9895	71.0488	71.7858	15.8906	15.725
INL	56	OD	PD	0.347131	0.361515	0.336349	0.318461	0.0162439	0.0168258	0.0142597	0.0133481	4.42374	4.37528	4.57134	4.59862	2.50369	2.26982	2.71531	2.62241	9.94862	8.30728	11.8944	10.9383	0.339282	0.402722	0.401692	0.368186	53.6778	54.6699	63.4769	72.2301	36.2792	34.6465	22.5181	9.68802	1152.24	1073.72	1410.25	1319.31	0.042537	0.041895	0.0380143	0.0359262	59.3261	60.0223	70.0538	78.9464	14.2936	14.3935
INL	56	OS	PD	0.333152	0.343143	0.32966	0.333106	0.0155243	0.0145744	0.0152114	0.0137876	4.48616	4.53473	4.47056	4.5713	2.63065	2.5668	2.60801	2.54064	11.1154	10.7444	10.7187	10.2702	0.297313	0.396621	0.257358	0.425554	60.6296	61.0859	69.1839	69.974	18.7133	31.289	8.51937	15.8025	1040.65	1419.31	848.014	1502.23	0.0415805	0.0373918	0.0366627	0.0362239	67.3597	67.4522	75.2798	75.8881	15.2292	15.2338
INL	57	OD	PD	0.348255	0.340692	0.333898	0.323287	0.017118	0.0152147	0.0143932	0.0133794	4.38868	4.49875	4.52289	4.5948	2.49695	2.48309	2.5602	2.63391	10.1662	10.0185	10.6494	10.9553	0.284833	0.37573	0.354924	0.384454	56.5569	57.2602	72.9693	67.4657	23.5903	34.5103	15.7578	23.1113	904.52	1268.48	1206.17	1556.2	0.0451332	0.0396313	0.0361805	0.0354681	62.4725	62.8239	79.4332	73.8563	14.6604	14.7361
INL	57	OS	PD	0.336856	0.339531	0.336399	0.328684	0.0151854	0.0150814	0.0156383	0.0139786	4.48908	4.4866	4.46586	4.55539	2.56435	2.51506	2.57024	2.61121	10.5022	10.2696	10.6586	10.8163	0.357093	0.356748	0.275616	0.365967	62.3482	61.0438	65.2118	69.6236	26.8703	22.9818	20.2415	14.5848	1217.04	1097.15	949.022	1301.39	0.0412072	0.0385843	0.0419115	0.038125	68.9388	67.3767	71.2329	76.2503	15.4012	15.3014
INL	58	OD	PD	0.322392	0.332728	0.344033	0.314411	0.0140652	0.0153162	0.0156441	0.0136458	4.5453	4.47951	4.46168	4.58571	2.6193	2.56458	2.4895	2.72725	11.0023	10.6121	9.99744	11.7383	0.333559	0.308496	0.366564	0.311114	59.7427	65.1063	64.0601	68.0689	28.8349	18.9005	25.6159	15.3847	1245.97	997.833	1121.87	1247.14	0.0367977	0.0399726	0.0396952	0.0371058	66.1331	71.2904	70.0672	75.1047	15.119	15.8309
INL	58	OS	PD	0.358512	0.362603	0.33114	0.358824	0.0180915	0.0179431	0.0148145	0.0170557	4.38471	4.37637	4.51179	4.38581	2.37418	2.2803	2.58862	2.37383	9.43312	8.52579	10.8015	9.26386	0.398959	0.453438	0.318549	0.344686	60.0977	60.22	63.2527	62.3576	33.4253	34.5025	22.786	19.291	1205.53	1544.34	1040.49	948.282	0.0471723	0.0485261	0.0357966	0.0430266	65.8158	65.4089	69.518	67.4134	15.0195	14.8695
INL	59	OD	PD	0.337974	0.349653	0.344323	0.351679	0.0150869	0.0153183	0.0169831	0.0155797	4.49909	4.48177	4.40771	4.46477	2.52746	2.41815	2.50649	2.3955	10.1997	9.45109	10.3603	9.2922	0.352851	0.428431	0.349085	0.411497	70.0834	62.3309	49.7485	58.0187	9.11578	20.2833	44.0807	33.5231	1059.88	1330.53	1225.25	1233.51	0.0394255	0.0385996	0.0439272	0.0431183	76.3787	68.1508	55.4523	63.3662	16.3296	15.3718
INL	59	OS	PD	0.331443	0.354362	0.328275	0.337607	0.0147316	0.0172081	0.0157253	0.0147777	4.50956	4.37172	4.48516	4.51929	2.58282	2.36794	2.63827	2.57909	10.7715	9.15126	11.1075	10.7197	0.323782	0.353541	0.26304	0.348346	58.9575	58.7631	56.9011	61.199	23.7321	33.4644	14.7001	25.4325	1165.01	1105.95	966.423	1187.69	0.0367113	0.0425426	0.0396619	0.03848	65.3771	64.0576	63.3416	67.4844	15.0046	14.9396
INL	60	OD	PD	0.328962	0.325754	0.32091	0.31509	0.0152014	0.0147767	0.0145583	0.0141109	4.48859	4.5269	4.51802	4.53292	2.60807	2.63952	2.63539	2.77135	10.9919	11.24	11.1658	12.1905	0.298831	0.303937	0.270165	0.226967	57.9723	68.5949	65.6891	72.7156	24.292	14.7761	13.428	14.764	1070.88	1190.95	945.395	896.474	0.038858	0.0399652	0.0368719	0.0363613	64.1792	75.1941	71.9427	79.3575	14.8694	16.2529
INL	60	OS	PD	0.331745	0.319221	0.32438	0.325879	0.0146865	0.0139769	0.0147503	0.0150925	4.49554	4.55467	4.49212	4.49114	2.57961	2.6827	2.5787	2.64246	10.6931	11.4637	10.5176	11.1315	0.318145	0.273201	0.287694	0.260761	66.1098	71.1088	70.3304	66.8081	23.1585	14.5934	10.6431	19.5596	1084.02	1109.33	872.34	929.124	0.0368698	0.0370909	0.0367876	0.0394306	72.3921	77.6689	76.8544	72.9288	15.9412	16.5917
INL	61	OD	PD	0.360592	0.331928	0.348722	0.354019	0.0179566	0.0150399	0.0166286	0.016729	4.3441	4.49007	4.40502	4.40128	2.37755	2.56401	2.42807	2.35651	9.34374	10.7064	9.41222	8.96546	0.354722	0.310583	0.320084	0.376687	61.0776	71.1538	73.411	60.2816	27.2049	16.6543	17.3397	22.8057	967.527	1010.93	850.679	1030.07	0.0482492	0.0384541	0.0413468	0.0451453	66.1974	77.5931	78.5949	65.5577	15.2334	16.5744
INL	61	OS	PD	0.339832	0.351181	0.33203	0.332705	0.0155835	0.0159741	0.0143479	0.0146231	4.45354	4.44199	4.52766	4.54608	2.52012	2.48228	2.5786	2.52893	10.223	10.1081	10.5952	10.3808	0.32306	0.38079	0.332773	0.386706	66.467	56.7889	65.9306	67.7394	16.5212	18.569	15.9333	18.0609	1001.48	1269.62	1114.87	1436.09	0.0372327	0.0419898	0.0373361	0.0363041	72.6089	62.5526	72.1423	74.1466	15.9704	14.6309
INL	62	OD	PD	0.339492	0.364384	0.353962	0.350183	0.016156	0.0158316	0.0158644	0.0147873	4.46147	4.44167	4.45438	4.50006	2.53978	2.32514	2.26935	2.41648	10.5427	8.93763	8.38985	9.3633	0.360425	0.439789	0.458053	0.42526	56.876	56.2171	58.836	59.7158	39.6776	22.2775	23.65	20.5483	1290.97	1376.4	1313.99	1247.28	0.0398185	0.0392425	0.0426848	0.0353192	62.7539	61.9127	64.3113	65.0546	14.658	14.508
INL	62	OS	PD	0.358185	0.39496	0.354688	0.364445	0.0158046	0.0189051	0.0159438	0.01676	4.43647	4.32396	4.45774	4.4158	2.38517	2.12411	2.39622	2.25854	9.23581	7.61814	9.27278	8.32079	0.439748	0.526059	0.389616	0.459473	55.5509	51.1333	70.0526	60.3857	41.9508	50.2927	3.89456	24.8857	1434.92	1479.36	1141.62	1202.44	0.039766	0.0472984	0.0389384	0.0408965	61.6204	55.7531	75.5536	65.3748	14.4652	13.6469
INL	63	OD	PD	0.355238	0.366393	0.335333	0.368479	0.0160337	0.0163853	0.015311	0.0172866	4.46187	4.44033	4.49917	4.38463	2.42078	2.34067	2.53121	2.25851	9.58979	8.95699	10.429	8.44031	0.453325	0.474641	0.355693	0.45464	55.9948	54.1896	60.5316	53.216	36.0054	42.9089	32.6741	37.8757	1405.01	1524.71	1232.34	1335.7	0.0416187	0.0415527	0.0389219	0.0429579	61.6757	59.2397	66.5328	58.3598	14.4528	14.1261
INL	63	OS	PD	0.333779	0.379697	0.3879	0.395281	0.0142409	0.0186957	0.0195137	0.0205893	4.54723	4.29336	4.33562	4.27029	2.62599	2.11621	2.20894	2.05158	11.1952	7.36273	8.34145	7.11618	0.394438	0.450218	0.486658	0.551891	63.3968	52.3088	47.8513	52.2645	26.7301	34.4842	56.4023	52.5114	1355.78	1126.06	1442.81	1603.49	0.0371113	0.0492393	0.0475654	0.0525207	69.1962	57.0355	52.6883	56.6829	15.4726	13.9969
INL	64	OD	PD	0.321419	0.368055	0.339436	0.359353	0.0146422	0.0154436	0.0151244	0.0172507	4.51465	4.47303	4.489	4.38063	2.64064	2.22609	2.45642	2.38569	11.1	8.11504	9.66722	9.25944	0.298484	0.567642	0.390043	0.356878	63.2937	57.0179	66.2783	60.1566	12.5758	35.4739	22.6615	19.3566	1017.51	1882.91	1175.55	953.306	0.038438	0.0381475	0.039729	0.041847	69.5915	62.248	71.7672	65.2083	15.6335	14.4461
INL	64	OS	PD	0.313539	0.35074	0.349059	0.357201	0.0134122	0.0161267	0.0153029	0.0150283	4.57753	4.43568	4.48647	4.49526	2.73529	2.39838	2.4761	2.33898	11.8542	9.33147	9.85132	9.13847	0.297245	0.406849	0.390168	0.443333	67.2925	55.9632	69.666	65.1549	14.9163	29.9766	14.2665	2.20678	1163.59	1163.57	1214.04	1700.17	0.033662	0.0389146	0.0399051	0.0365904	73.848	61.5334	76.0971	70.9328	16.1215	14.5249
INL	65	OD	PD	0.35627	0.371801	0.374805	0.372297	0.0174424	0.0172189	0.0211862	0.0174021	4.37567	4.3861	4.40727	4.37285	2.4064	2.22867	2.37615	2.24841	9.43483	8.1765	9.51345	8.28933	0.372468	0.488578	0.500324	0.450213	53.1503	51.7564	58.6794	54.4517	34.7469	48.2839	3.9523	29.3711	1134.11	1540.05	1998.5	1102.05	0.0432129	0.043676	0.0636156	0.0429236	58.5786	56.4827	64.7179	58.981	14.1875	13.7893
INL	66	OD	PD	0.335396	0.345904	0.326996	0.345782	0.015601	0.0151762	0.0142374	0.0146734	4.46408	4.49884	4.54125	4.50867	2.56194	2.46535	2.57741	2.49061	10.5596	9.99574	10.7945	9.8315	0.341573	0.377591	0.360883	0.39404	70.9175	62.5934	67.9242	69.0844	11.0684	16.089	13.627	24.4629	1064.03	1174.85	1186.34	1351.72	0.0396555	0.0376121	0.0384357	0.0360063	77.4314	68.8083	74.2941	75.3508	16.5121	15.3533
INL	66	OS	PD	0.38354	0.353008	0.320636	0.353136	0.0163735	0.0154197	0.0136296	0.0157238	4.49148	4.49369	4.58477	4.4688	2.37151	2.41365	2.66865	2.29096	9.15008	9.47913	11.2921	8.69695	0.555384	0.42209	0.357832	0.464609	56.3764	65.2446	71.8134	63.5637	51.2705	15.6073	21.9133	45.8125	1985.28	1230.6	1336.07	1501.81	0.044175	0.0405813	0.0361507	0.0399803	61.9062	70.9494	78.5053	69.0959	14.3186	15.7596
INL	67	OD	PD	0.334362	0.349901	0.320393	0.334107	0.0143044	0.0157562	0.0141461	0.0146492	4.53267	4.47483	4.54608	4.51854	2.53445	2.44189	2.73242	2.48942	10.3402	9.66959	11.9235	9.95705	0.386161	0.425773	0.301793	0.38503	57.7786	58.6947	66.5388	64.1934	26.2663	45.2268	8.797	11.7079	1309.43	1571.89	1153.14	1196.51	0.0352768	0.0404783	0.0362058	0.0371287	63.7898	64.5242	73.4237	69.8286	14.6999	14.7382
INL	67	OS	PD	0.335845	0.359822	0.357397	0.342126	0.0144234	0.0170667	0.0146193	0.0150511	4.53267	4.41571	4.50924	4.49316	2.57592	2.38578	2.35578	2.53391	10.63	9.33093	8.9761	10.3014	0.373699	0.403817	0.505	0.376125	66.3576	59.2275	56.509	53.5444	9.20927	38.1883	42.0051	32.291	1363.8	1324.51	1784.75	1365.28	0.0373904	0.0441261	0.037635	0.0379303	72.8545	64.8492	62.6046	59.145	15.9253	14.962
INL	68	OD	PD	0.375964	0.340693	0.343707	0.342403	0.0189042	0.0153692	0.0151802	0.0152775	4.31303	4.49097	4.49712	4.48689	2.29431	2.51212	2.43917	2.44367	8.61437	10.3197	9.58416	9.55521	0.39922	0.369807	0.398329	0.378959	43.8748	61.004	63.3175	69.854	35.9075	22.6398	28.2342	27.78	1115.2	1255.14	1296.79	1242.13	0.0504528	0.0399624	0.0387676	0.041011	48.5443	67.0197	69.6303	75.4193	12.7609	15.193
INL	68	OS	PD	0.316228	0.351312	0.348962	0.332101	0.0133783	0.0163746	0.016716	0.0152154	4.58703	4.4523	4.41081	4.49219	2.7394	2.38715	2.46612	2.56337	11.8971	9.40958	9.81563	10.6805	0.321679	0.434381	0.331058	0.321602	58.9392	54.6674	52.8523	59.4678	28.4585	48.8955	24.2887	26.2166	1338.17	1536.69	1032.38	1110.79	0.0344216	0.0388784	0.0436716	0.0395451	65.46	60.1533	58.1643	65.2008	14.9753	14.2927
INL	69	OD	PD	0.332631	0.338611	0.344842	0.34137	0.0138092	0.0155817	0.0160018	0.0164967	4.56084	4.46644	4.46159	4.42627	2.57233	2.51659	2.52605	2.51411	10.4649	10.1515	10.2242	10.3607	0.38123	0.340455	0.41123	0.306579	66.9434	62.7359	57.9605	56.8424	18.1547	15.3668	51.3486	23.4401	1285.55	998.528	1535.12	1016.6	0.037298	0.0429536	0.0395974	0.0410454	73.3598	68.6555	63.5102	62.3297	15.9493	15.5148
INL	69	OS	PD	0.363352	0.342088	0.332448	0.310826	0.0158708	0.0153153	0.0139818	0.0128162	4.45757	4.4917	4.55295	4.6407	2.40861	2.52347	2.54032	2.77617	9.37235	10.4616	10.4569	12.1541	0.422277	0.366618	0.396539	0.311634	62.9045	63.5504	59.0694	71.3182	25.2666	28.3127	24.1844	16.6077	1231.59	1204.54	1354.92	1372.88	0.0411182	0.0386904	0.0372959	0.0342427	68.2715	69.5311	65.2509	78.3534	15.4503	15.454
INL	70	OD	PD	0.352453	0.368626	0.379489	0.349341	0.0155293	0.0159442	0.017616	0.0150357	4.44845	4.44745	4.37422	4.50599	2.40014	2.28865	2.223	2.42935	9.39585	8.63134	8.09197	9.52959	0.418868	0.478582	0.481257	0.429954	61.4213	58.5852	55.0613	67.9987	21.6363	19.3243	36.6993	19.2973	1134.66	1300.34	1278.93	1314.78	0.0394024	0.0376004	0.0443937	0.0371058	66.8528	63.5873	59.7626	73.6865	15.3201	14.7709
INL	70	OS	PD	0.421384	0.400488	0.362108	0.322601	0.0237565	0.0198777	0.0166973	0.0132321	4.21335	4.28508	4.40704	4.61047	2.02732	2.06102	2.2632	2.58793	7.22061	7.1068	8.41256	10.849	0.589368	0.542486	0.448241	0.396117	45.5572	49.8056	61.7457	70.5061	75.9914	57.1127	19.5326	6.74909	1868.95	1450.75	1123.17	1484.27	0.0577779	0.0510686	0.0405098	0.0349756	49.5061	53.9046	67.0441	76.9723	12.5825	13.5361
INL	71	OS	PD	0.341127	0.360735	0.344788	0.359188	0.0140984	0.015992	0.0153693	0.0154685	4.54694	4.4428	4.47214	4.46991	2.47629	2.34109	2.45604	2.34366	9.94983	9.00949	9.79687	8.98026	0.43162	0.445897	0.405047	0.43993	56.415	61.3097	59.3977	63.3168	28.8416	29.7723	19.0793	27.9329	1475.03	1338.78	1191.06	1280.84	0.037005	0.0409172	0.0370572	0.039087	62.6429	67.5193	65.7833	69.2752	14.5302	15.1746
INL	72	OD	PD	0.333773	0.33082	0.335746	0.315426	0.0159127	0.0138283	0.0152298	0.0136909	4.45422	4.58166	4.52024	4.57532	2.56582	2.60418	2.60351	2.72661	10.6234	10.8857	11.0791	11.9161	0.295722	0.374357	0.342131	0.291394	55.7163	67.5608	64.4939	67.82	33.2626	19.6161	23.0375	13.5754	1076.02	1435.19	1154.42	1118.45	0.0392198	0.035546	0.0403811	0.0354795	61.4969	74.2623	70.7735	74.0428	14.6629	16.0157
INL	72	OS	PD	0.356571	0.329829	0.350764	0.370609	0.0160626	0.0145765	0.0165409	0.0164167	4.42473	4.53922	4.40499	4.45414	2.35154	2.56025	2.39147	2.39095	8.80332	10.6207	9.15863	9.19516	0.411461	0.381535	0.374646	0.480593	62.461	63.9965	57.6381	61.9566	18.2312	20.2553	32.7563	43.6869	1224.61	1386.35	1201.79	1466.34	0.0410424	0.0378829	0.040606	0.0422708	67.7453	70.0251	62.8938	67.5851	15.3766	15.6175
INL	73	OD	PD	0.337722	0.363901	0.339854	0.338449	0.0144473	0.0179531	0.0152386	0.0155476	4.52992	4.39632	4.4755	4.49162	2.51011	2.42882	2.5079	2.59325	10.0637	9.8104	10.1014	11.0192	0.424729	0.40053	0.36612	0.338721	59.6095	53.7001	58.799	59.8921	34.1472	30.366	23.531	22.1518	1405.52	1263.05	1169.87	1099.62	0.0390302	0.0444455	0.0379957	0.0398543	65.1815	59.171	64.9605	65.9924	14.9869	14.0662
INL	73	OS	PD	0.328486	0.325475	0.347613	0.321935	0.0151102	0.0139441	0.0167101	0.0134068	4.49994	4.57057	4.39755	4.59761	2.58106	2.63699	2.465	2.6368	10.6801	11.1914	9.90145	11.194	0.319109	0.365831	0.33866	0.373738	58.6793	64.6325	51.1776	64.0877	24.0186	24.5917	34.3043	22.2775	1041.99	1427.57	1073.59	1337.58	0.0410769	0.0366354	0.0433024	0.0334868	64.4598	70.816	56.9361	70.3323	15.0104	15.6924
INL	74	OD	PD	0.317241	0.325313	0.316502	0.339779	0.0141976	0.0147593	0.0144336	0.0147552	4.54956	4.53001	4.53997	4.50702	2.76269	2.64634	2.70706	2.54102	12.2594	11.4369	11.8069	10.2911	0.266593	0.298766	0.263219	0.350981	71.1334	57.2031	63.275	63.5594	10.7237	17.9331	16.9239	18.5755	1023.34	1133.46	973.28	1108.04	0.0377112	0.0389094	0.0377355	0.0381479	78.5937	63.8213	69.6086	69.1929	16.6401	14.7521
INL	74	OS	PD	0.353919	0.330999	0.315714	0.322324	0.0167551	0.0148998	0.0135398	0.0131907	4.40186	4.49849	4.57927	4.60447	2.41203	2.59463	2.70887	2.72285	9.36164	10.8192	11.581	11.724	0.37276	0.318099	0.324444	0.348786	62.6189	56.1799	70.445	69.263	24.9532	19.0557	10.2147	15.3173	1058.18	1130.8	1161.76	1261.68	0.040977	0.037171	0.0343657	0.0350329	68.2477	62.4195	76.9325	75.9975	15.457	14.6445
INL	75	OS	PD	0.359867	0.360689	0.33443	0.344892	0.0154893	0.0144455	0.0141562	0.0148902	4.47867	4.54742	4.55176	4.50355	2.34488	2.35915	2.55978	2.41497	8.78514	9.22759	10.675	9.52668	0.513686	0.527683	0.368583	0.407857	59.4094	61.3397	60.3802	59.823	35.4435	37.0088	24.3431	25.4984	1827.89	1746.39	1232.47	1231.34	0.0406162	0.0375554	0.0351286	0.0378273	65.5366	67.4355	66.3116	65.7465	14.8225	15.0828
INL	75	OD	PD	0.341229	0.356779	0.342043	0.358033	0.0138093	0.0150347	0.0152747	0.01543	4.57149	4.48055	4.47404	4.47143	2.58569	2.36885	2.4571	2.34302	10.7585	8.91848	9.74107	8.83228	0.425962	0.475668	0.414001	0.461585	67.6293	64.9467	58.9176	61.7035	33.2301	29.189	25.6158	28.282	1595.86	1393.47	1279.58	1523.62	0.0383463	0.0382805	0.0398254	0.0415264	74.1896	70.4162	64.8228	67.3888	15.9629	15.6029
OPL	1	OS	HC	0.310869	0.328959	0.31421	0.327891	0.0135384	0.0144007	0.0140215	0.0154436	4.60237	4.53546	4.54832	4.48507	2.84823	2.64921	2.81805	2.65093	13.0224	11.2921	12.5688	11.3212	0.273667	0.317736	0.206822	0.254515	65.3929	66.7204	70.6034	74.7516	14.7973	18.4284	13.2121	16.2201	1229.72	1085.73	902.92	978.21	0.0341605	0.037899	0.0369448	0.0401635	72.6769	73.5036	77.0198	80.8177	15.8776	16.0708
OPL	2	OS	HC	0.306609	0.331352	0.314046	0.325436	0.013828	0.0144329	0.0143605	0.0139944	4.57732	4.54667	4.53688	4.54703	2.91135	2.6428	2.84589	2.65432	13.2884	11.4162	12.7208	11.324	0.193143	0.365676	0.225476	0.342395	64.2335	65.9984	78.2995	59.7653	17.8934	8.55133	8.47791	28.9682	954.84	1306.63	934.804	1255.39	0.0356464	0.0396705	0.0382482	0.0372661	71.1352	72.2999	85.0157	65.9803	15.86	15.8951
OPL	2	OD	HC	0.339933	0.349418	0.299818	0.359473	0.0155519	0.0159932	0.0140451	0.0166137	4.47937	4.45784	4.55224	4.43206	2.57001	2.43523	2.86146	2.40703	10.7017	9.63988	12.8637	9.59652	0.287847	0.425274	0.188821	0.397141	66.3585	53.2395	72.1441	61.2028	14.5191	35.3645	9.52447	21.4577	1052.44	1334.4	823	1146	0.0379644	0.0407474	0.0341908	0.0398429	72.5018	58.6395	79.1526	66.3554	15.9678	14.1348
OPL	3	OD	HC	0.301645	0.328818	0.309082	0.325107	0.0131187	0.015645	0.0150722	0.0149845	4.61997	4.45878	4.50734	4.51032	2.94351	2.61746	2.77055	2.71251	14.1323	10.9631	12.4258	11.8873	0.190365	0.272652	0.203793	0.26464	66.0023	66.3667	69.2588	67.6539	13.5005	9.2917	14.2515	9.55548	1026.95	906.009	908.187	890.439	0.0358918	0.0393064	0.0380888	0.037896	73.2229	72.2674	75.515	73.4622	16.0489	16.064
OPL	3	OS	HC	0.320081	0.319929	0.352732	0.316245	0.0152764	0.0142364	0.0161667	0.0135219	4.46463	4.54801	4.44374	4.60612	2.62083	2.67954	2.45401	2.85286	10.9584	11.6419	9.79495	12.9607	0.263266	0.311973	0.347406	0.289191	63.904	78.28	70.1168	69.8807	20.3501	-3.79416	20.2982	13.2849	939.317	1105.89	1186.16	1222.66	0.037936	0.0376754	0.0384335	0.0376555	70.1002	84.4415	75.5732	76.9846	15.729	17.4095
OPL	4	OD	HC	0.308994	0.339073	0.336499	0.323679	0.0146679	0.0169378	0.0149291	0.0143207	4.50888	4.43534	4.51765	4.53977	2.75915	2.5321	2.57983	2.69505	12.3091	10.5628	10.6889	11.5368	0.213578	0.32422	0.371346	0.286221	73.0589	58.2245	64.9126	62.1583	11.9749	30.8747	21.6578	25.0201	903.437	1156.09	1280.09	1114.82	0.0361752	0.0434291	0.0392697	0.0368194	79.6681	64.0593	71.3093	68.6328	16.8084	14.8163
OPL	4	OS	HC	0.331245	0.332082	0.333833	0.332906	0.0157717	0.0153487	0.0153441	0.0163755	4.45279	4.4779	4.49784	4.43665	2.56497	2.54471	2.64103	2.5284	10.5536	10.4439	11.5421	10.3863	0.273629	0.308545	0.281779	0.284061	70.8532	70.6927	56.2207	65.5601	6.61801	12.2195	31.1198	24.2504	891.263	992.326	1132.09	912.61	0.0427939	0.0417973	0.0411556	0.0434046	76.6738	76.947	62.8562	71.6981	16.5644	16.4365
OPL	5	OS	HC	0.319687	0.356332	0.324983	0.340677	0.0146916	0.0147608	0.0154927	0.0151899	4.51365	4.52533	4.46728	4.48349	2.75804	2.45373	2.69056	2.55113	12.3136	10.1254	11.7181	10.5937	0.258211	0.489622	0.213553	0.322952	74.2008	67.8236	68.3717	69.8552	16.4109	21.5767	15.251	25.9208	977.192	1736.94	798.749	1106.95	0.0368373	0.0377176	0.0418772	0.0388809	80.6465	73.5828	74.5436	75.7588	16.9864	15.8984
OPL	5	OD	HC	0.320975	0.331317	0.343578	0.322022	0.0148645	0.0153446	0.0168874	0.0151767	4.48271	4.4723	4.37963	4.52151	2.60045	2.62433	2.53637	2.72897	10.8378	11.1403	10.1833	11.8305	0.286507	0.311393	0.243631	0.263191	65.0188	63.9017	66.8833	68.4602	14.5543	24.401	9.06343	26.0178	954.283	992.358	687.091	1080.8	0.0378876	0.0373953	0.0443667	0.0414233	70.6994	69.9477	72.8239	74.7053	15.8589	15.68
OPL	6	OS	HC	0.316273	0.334308	0.311959	0.329655	0.0151322	0.0146883	0.0156688	0.0145799	4.49292	4.53759	4.4639	4.52079	2.71468	2.63916	2.74808	2.60529	12.0249	11.4506	12.0601	10.8285	0.189111	0.417789	0.189094	0.36695	71.7302	67.7221	69.0948	67.6709	16.1213	11.1663	13.5089	31.4385	786.818	1400.13	785.843	1280.23	0.0396948	0.0379633	0.0407576	0.0385029	78.0345	73.7475	75.216	73.6333	16.7535	16.0617
OPL	6	OD	HC	0.324175	0.364848	0.333157	0.332447	0.0139954	0.0163583	0.0151447	0.0138861	4.56596	4.41982	4.4942	4.57382	2.65811	2.40125	2.53985	2.62143	11.2608	9.26002	10.6518	11.1757	0.361152	0.406665	0.311164	0.361671	81.0591	65.0025	79.0722	68.6317	-0.19689	6.45464	9.04592	6.53026	1396.18	1065.35	985.656	1337.15	0.0354906	0.0415909	0.0399932	0.0372432	87.3771	69.753	84.5955	74.8674	17.6362	15.7941
OPL	7	OD	HC	0.298782	0.363676	0.310807	0.357586	0.0134447	0.0168226	0.0149575	0.0162457	4.62772	4.4138	4.50809	4.43795	2.98316	2.36233	2.78112	2.42814	14.228	9.16809	12.0547	9.91837	0.233013	0.39433	0.186637	0.385124	65.802	67.3486	72.5175	60.8797	13.9658	9.59246	8.68839	37.8751	1333.35	1025.83	799.217	1333.07	0.0365859	0.0449892	0.0372786	0.0447101	73.4657	72.9054	78.573	66.3502	15.9203	15.9974
OPL	7	OS	HC	0.313921	0.351985	0.314537	0.364476	0.0145261	0.0156494	0.0143113	0.0165065	4.52684	4.48069	4.53537	4.41208	2.76579	2.48282	2.77283	2.41246	12.2905	9.99312	12.3186	9.57483	0.224388	0.420313	0.259208	0.406178	71.571	58.7822	68.8569	59.549	13.4891	41.6542	8.52038	24.1935	909.336	1443.28	953.705	1194.31	0.0367662	0.0401467	0.0375605	0.0410797	78.1	64.8406	75.1953	64.8526	16.6836	14.8404
OPL	8	OD	HC	0.335336	0.352593	0.324925	0.337382	0.0157515	0.0162941	0.0152212	0.0147993	4.45672	4.44903	4.52296	4.52185	2.54342	2.52263	2.75059	2.58973	10.5379	10.2164	12.0966	10.9065	0.295368	0.403196	0.274976	0.372525	65.5987	67.8678	71.975	67.9646	11.4553	27.8169	22.7068	15.6209	957.413	1253.94	1110.38	1307.08	0.0398943	0.0411678	0.0379951	0.0369912	71.3141	73.4389	78.0273	74.2256	15.8933	16.0428
OPL	8	OS	HC	0.308253	0.312439	0.301373	0.324201	0.0144382	0.012881	0.0130515	0.0142742	4.53194	4.64004	4.63134	4.54713	2.78576	2.91423	2.97484	2.70858	12.1589	13.5029	14.119	11.6374	0.224453	0.306077	0.235527	0.292307	69.3381	64.3166	71.0026	65.2398	11.6168	28.081	11.0816	21.1726	937.417	1380.02	1090.73	1159.73	0.0368228	0.035148	0.0368574	0.0365331	75.5559	71.3248	78.0487	71.7508	16.4096	15.6893
OPL	9	OD	HC	0.312874	0.374672	0.312617	0.360808	0.0140284	0.0187507	0.0142895	0.0169046	4.53706	4.31632	4.53027	4.40984	2.79876	2.20091	2.71716	2.37642	12.5855	7.97554	11.831	9.36594	0.201523	0.410997	0.219709	0.403556	74.8338	65.4287	66.2182	57.5094	10.5635	53.2445	10.1593	50.6916	838.264	1400.66	930.703	1417.44	0.0365001	0.0469575	0.0352148	0.0448476	81.3836	70.4831	72.3425	62.9769	17.1281	15.6243
OPL	9	OS	HC	0.317851	0.389752	0.309131	0.366587	0.0144307	0.0195986	0.0142147	0.0166279	4.55434	4.28423	4.5579	4.43065	2.77529	2.1742	2.84132	2.255	12.412	7.93904	12.9754	8.4835	0.257428	0.42444	0.211822	0.460356	71.2171	60.2906	66.5239	59.5589	15.0948	44.1721	12.9409	57.8957	1047.16	1298.43	980.835	2009.96	0.0412338	0.0516191	0.0361745	0.0430839	77.7639	65.4432	73.4028	65.032	16.6077	14.98
OPL	10	OD	HC	0.344853	0.383989	0.320406	0.364113	0.0171937	0.0168885	0.013631	0.0170923	4.36484	4.4105	4.57728	4.38188	2.40366	2.20664	2.85726	2.37408	9.36134	7.98117	13.0247	9.29544	0.288829	0.536821	0.268496	0.386817	77.906	64.7883	67.3667	66.5038	9.45058	37.1176	17.4094	18.9621	742.372	1593.95	1076.14	1017.72	0.0455987	0.0427835	0.0357652	0.0417669	83.1541	70.1227	73.9631	71.5979	17.4299	15.5687
OPL	10	OS	HC	0.320572	0.368666	0.353295	0.383748	0.0151046	0.0158332	0.0170043	0.0170128	4.50088	4.46789	4.41433	4.3765	2.6943	2.33867	2.45521	2.17226	11.7871	8.98282	9.58853	7.76146	0.249132	0.451382	0.361793	0.538645	72.0835	63.0892	63.6274	68.2628	3.57648	18.3411	26.6192	14.7263	922.186	1239.73	1081.22	1265.62	0.0417746	0.0412768	0.0451443	0.0399345	78.3747	68.1692	68.8629	73.9025	16.7487	15.4274
OPL	11	OS	HC	0.366918	0.343935	0.318301	0.291585	0.0229574	0.014713	0.0151761	0.0126255	4.14568	4.51803	4.48133	4.64862	2.29588	2.59235	2.7561	2.97861	8.8157	10.7897	12.0936	14.0795	0.218494	0.38344	0.21363	0.235483	60.1044	73.4212	71.9049	74.8811	15.3064	15.6456	8.50114	6.45986	567.283	1215.06	807.814	1104.78	0.0574499	0.0381051	0.0389032	0.0315742	64.8014	79.7907	77.8837	81.8144	15.1829	16.7502
OPL	11	OD	HC	0.302908	0.343846	0.334899	0.343396	0.0139304	0.0154936	0.0177622	0.0165746	4.56979	4.46607	4.37141	4.40693	2.91409	2.5648	2.57452	2.48213	13.576	10.5937	10.8943	10.161	0.195012	0.393252	0.239309	0.326501	69.5514	71.2957	62.9655	62.2621	16.6382	40.6252	19.0344	29.025	977.451	1378.59	860.075	1021.04	0.0358526	0.0400647	0.0449886	0.0423395	76.6438	76.7113	68.536	67.4723	16.5065	16.4475
OPL	12	OS	HC	0.335575	0.370021	0.329937	0.37331	0.0155827	0.0149026	0.0160458	0.0159899	4.46757	4.5117	4.43195	4.43582	2.53664	2.36946	2.58231	2.1843	10.4768	9.0884	10.7367	7.83599	0.304596	0.510627	0.225387	0.523115	64.7567	61.4042	72.1834	63.6585	23.8422	28.5036	8.45405	41.0703	1030.79	1822.35	748.559	1719.64	0.0410242	0.0386135	0.0426348	0.0410339	70.5834	67.076	78.0684	68.8512	15.8393	15.0284
OPL	12	OD	HC	0.300505	0.380893	0.313812	0.362095	0.0137238	0.017514	0.014433	0.0168244	4.57396	4.39519	4.54292	4.44019	2.85725	2.19876	2.79491	2.39576	13.0201	8.06448	12.446	9.59579	0.20613	0.529539	0.222267	0.431464	70.7671	77.6633	69.9034	64.405	17.3784	18.9035	9.66874	32.5962	953.917	1658.35	938.428	1469	0.0373419	0.046557	0.0402142	0.048478	77.4858	83.2235	76.3647	70.3354	16.5755	17.0876
OPL	13	OD	HC	0.334041	0.399616	0.338038	0.361262	0.0143439	0.017146	0.0175608	0.0161655	4.52907	4.38841	4.36928	4.43335	2.58478	2.05571	2.55682	2.37461	10.6767	6.93748	10.5701	9.4289	0.355589	0.620256	0.217086	0.435623	68.2609	60.5439	63.3385	74.6134	31.3323	54.3479	13.372	36.2079	1230.15	1840.51	704.473	1386.23	0.0375833	0.0441739	0.0430507	0.0391099	74.7459	66.3729	69.0645	80.1939	16.1486	14.9005
OPL	13	OS	HC	0.302999	0.379034	0.322847	0.355974	0.0138226	0.0155383	0.0168452	0.0159007	4.55586	4.49646	4.46116	4.47992	2.84936	2.23119	2.71301	2.33823	12.7841	8.13685	12.0956	9.07928	0.239773	0.562307	0.222151	0.459386	68.4387	64.2859	69.412	63.9472	16.5564	41.3362	25.2003	41.3597	997.652	2051.05	977.841	1525.83	0.0353595	0.041395	0.0433252	0.0418699	75.1245	70.4276	75.8578	70.2455	16.3291	15.3873
OPL	14	OS	HC	0.353793	0.31381	0.307151	0.336355	0.0182769	0.0136167	0.0138781	0.0153824	4.33049	4.586	4.56439	4.47418	2.37564	2.77803	2.8061	2.5995	9.31653	12.3482	12.4504	11.0245	0.2934	0.3138	0.220643	0.320795	61.3521	71.3745	68.4592	62.6042	18.5861	10.3613	12.463	16.9749	815.275	1228.39	927.518	1066	0.0454654	0.0361052	0.0370949	0.0381937	66.4925	77.9271	74.719	68.5847	15.3698	16.6206
OPL	14	OD	HC	0.335478	0.379854	0.350756	0.3784	0.0154679	0.0158557	0.0168456	0.0157836	4.47988	4.46344	4.41167	4.44816	2.57771	2.28587	2.4509	2.1764	10.7817	8.7405	9.63818	7.78926	0.33141	0.534081	0.353484	0.547841	75.6181	63.5734	63.1374	60.5211	5.66555	44.354	24.1737	39.8214	1141.76	1838.06	1134.86	1672.78	0.0409971	0.0414181	0.0437155	0.0393733	81.4095	69.2273	68.6593	66.4452	17.0437	15.3135
OPL	15	OS	HC	0.315956	0.414517	0.321773	0.386713	0.0148448	0.0184555	0.0155947	0.0153271	4.51676	4.32513	4.48163	4.4808	2.74233	2.04093	2.65668	2.15306	11.9683	7.09868	11.3933	7.72659	0.241418	0.568565	0.229962	0.58561	71.7609	59.7705	71.1682	63.8172	12.9182	32.33	16.3948	49.7535	1017.07	1624.4	912.04	2163	0.0393886	0.0477118	0.0420102	0.0379761	78.3079	65.0638	77.425	69.8038	16.7344	14.7981
OPL	15	OD	HC	0.36255	0.399486	0.312185	0.385892	0.0182546	0.016568	0.0142066	0.0158116	4.33621	4.41185	4.55621	4.4544	2.35076	2.09401	2.77504	2.14106	9.1492	7.64929	12.4494	7.84284	0.392229	0.577022	0.275863	0.542974	68.9366	61.3971	71.1898	60.0024	49.0638	74.1538	25.7876	41.43	1393.6	2567.27	1231.19	2034.41	0.0436951	0.0419278	0.0365325	0.0404384	74.5776	66.8952	78.1365	65.9685	16.1448	14.8056
OPL	16	OD	HC	0.352409	0.367275	0.322978	0.351692	0.0169929	0.0158532	0.0155035	0.014589	4.40615	4.45237	4.46481	4.52285	2.42086	2.28031	2.63496	2.49054	9.60986	8.69595	11.057	10.1738	0.376588	0.493802	0.240073	0.396677	61.1338	66.233	72.455	66.3831	24.9146	34.8644	20.0022	43.9884	1113.98	1447.33	880.22	1972.85	0.0398228	0.0417291	0.0389953	0.0398772	66.217	72.0234	78.2569	72.4115	15.1923	15.7455
OPL	16	OS	HC	0.331104	0.387499	0.340191	0.366696	0.0146165	0.0171296	0.0156155	0.0152339	4.54792	4.41196	4.48119	4.491	2.64858	2.12452	2.57534	2.36469	11.3169	7.76733	10.6244	9.36541	0.369773	0.572289	0.342916	0.478561	66.8878	66.7207	70.3257	72.2149	14.5819	45.8543	20.9783	46.3787	1372.07	2030.12	1069.08	2024.36	0.0368326	0.0494704	0.0432529	0.0396596	72.8791	71.8271	75.7137	77.8412	15.974	15.6133
OPL	17	OD	HC	0.347054	0.353829	0.331884	0.333743	0.015294	0.0154996	0.0150107	0.0151063	4.48193	4.47429	4.47876	4.49546	2.52709	2.46016	2.59858	2.5347	10.3227	9.97277	10.6747	10.3884	0.367386	0.409084	0.281423	0.357544	75.0026	69.371	68.8806	66.6414	23.668	-7.03371	8.67159	13.8723	1227.88	1306.4	886.536	1103.35	0.0401025	0.0392648	0.0379897	0.0404384	80.5618	75.311	74.2379	72.3777	16.9343	16.2077
OPL	17	OS	HC	0.313631	0.351384	0.321684	0.346641	0.014229	0.0148704	0.0143612	0.015296	4.52667	4.51629	4.54384	4.47798	2.68691	2.4084	2.70505	2.51121	11.3338	9.43958	11.6813	10.0128	0.271441	0.451867	0.295522	0.38537	70.6732	67.5574	68.2621	70.2965	10.6056	18.5791	16.375	10.2973	963.652	1456.3	1111.44	1171.06	0.0354394	0.0386199	0.0369864	0.0392817	77.0761	73.6134	74.4959	75.8123	16.5521	15.9985
OPL	18	OD	HC	0.325424	0.38022	0.319669	0.352623	0.0136912	0.0160201	0.0148534	0.017891	4.58918	4.43604	4.51842	4.36484	2.70204	2.19534	2.67777	2.39208	11.515	8.0175	11.5791	9.48224	0.349181	0.52753	0.270645	0.36115	78.2156	61.8319	71.6174	66.0183	4.51411	38.4565	13.9213	32.6044	1335.21	1751.98	1062.76	1240.81	0.0358759	0.0391885	0.0390967	0.0471724	84.1972	67.1138	77.7759	70.9022	17.3205	15.0838
OPL	18	OS	HC	0.317972	0.3288	0.319224	0.329834	0.0145491	0.0138863	0.0154559	0.0158679	4.5197	4.56187	4.48215	4.45711	2.71159	2.57892	2.61211	2.55304	11.7668	10.7289	10.8675	10.6012	0.265392	0.407808	0.27138	0.306591	72.4825	71.4146	71.7662	68.1101	13.7271	8.52216	13.2115	14.7998	1076.97	1475.63	956.154	968.892	0.0368226	0.0348442	0.039225	0.0411484	78.8679	77.73	77.3123	73.4655	16.7987	16.4555
OPL	19	OD	HC	0.32222	0.373166	0.314924	0.35498	0.0153227	0.0163941	0.0138805	0.0157001	4.49926	4.43835	4.5662	4.49804	2.69578	2.2749	2.7527	2.46356	11.8243	8.60588	11.9837	10.1011	0.257158	0.506841	0.278258	0.469717	68.2019	61.1436	85.9992	64.393	10.2069	59.6227	4.79599	43.6478	947.21	1843.94	1103.71	1601.71	0.0413662	0.0425051	0.0359701	0.0404957	74.332	67.0873	92.3864	70.2287	16.2869	15.0547
OPL	19	OS	HC	0.321015	0.387504	0.310097	0.370789	0.0151562	0.0167395	0.0147028	0.0164724	4.50621	4.41296	4.53056	4.42539	2.76061	2.17703	2.79057	2.30547	12.0482	8.2652	12.3416	8.85584	0.226992	0.534487	0.205134	0.457097	71.0779	59.6799	67.8097	59.0148	5.07116	46.5653	13.0041	30.5565	917.074	1718.24	915.465	1359.36	0.0379995	0.0418569	0.0363216	0.0428892	77.4279	65.4852	74.1481	64.8958	16.6841	14.8387
OPL	20	OD	HC	0.322317	0.390449	0.307143	0.37641	0.0141091	0.0162141	0.0133024	0.0164634	4.57149	4.45643	4.59189	4.45524	2.64127	2.13002	2.8268	2.29401	11.265	7.56891	12.8049	8.78322	0.334287	0.57155	0.263229	0.499968	66.9783	70.1179	66.3821	64.0059	10.1586	21.4808	20.536	42.984	1301.63	1889.58	1153.91	1753.44	0.0366985	0.0443435	0.0350425	0.0419043	72.9013	75.0467	73.1827	69.9726	15.9884	16.1433
OPL	20	OS	HC	0.346271	0.368417	0.314604	0.361108	0.0165403	0.0163292	0.0140287	0.0153255	4.39248	4.43579	4.5622	4.49374	2.40889	2.28997	2.73263	2.32599	9.35105	8.54072	11.9812	8.98102	0.343928	0.472709	0.265048	0.4776	57.4466	67.8211	69.5305	66.8059	21.2566	55.0658	15.0996	40.713	952.587	1739.79	1066.52	1587.94	0.0431671	0.0446667	0.0371654	0.0388465	62.9108	73.8874	75.8493	73.103	14.7446	15.9069
OPL	21	OD	HC	0.330202	0.322956	0.329906	0.347367	0.0156472	0.0148868	0.0164133	0.0153807	4.45418	4.49991	4.39793	4.48729	2.59595	2.66342	2.56347	2.45877	10.8843	11.1789	10.4723	9.69641	0.255501	0.294273	0.200809	0.368045	79.8388	70.0754	83.8518	63.9007	8.60309	6.56569	8.47751	33.3079	829.847	1008.88	657.004	1272.09	0.0389815	0.0386849	0.0408151	0.0398772	86.1492	75.6547	89.6015	69.632	17.5973	16.475
OPL	21	OS	HC	0.317844	0.312207	0.313742	0.316493	0.0150619	0.013837	0.0147379	0.0149809	4.50402	4.56409	4.51313	4.51953	2.69627	2.76835	2.73481	2.73962	11.6702	12.1777	12.0873	12.1259	0.271829	0.290914	0.196975	0.24046	65.179	74.9717	84.6138	71.0372	17.2668	3.5193	8.14013	6.15877	1042.18	1141.86	837.567	964.144	0.0387198	0.0372694	0.0392627	0.03777	71.5431	81.7655	91.2157	77.4823	15.9199	17.0467
OPL	22	OD	HC	0.329723	0.315771	0.328617	0.323112	0.0145075	0.0135801	0.0145475	0.0143553	4.53289	4.59143	4.52552	4.53281	2.57785	2.75518	2.68902	2.67335	10.5902	12.0735	11.5745	11.4213	0.35139	0.339673	0.300277	0.324838	67.8836	69.6784	72.7477	75.9399	22.0126	26.2786	9.36024	11.5143	1180.53	1325.15	1125.62	1183.86	0.0364152	0.0393864	0.0371504	0.0375409	74.0789	76.3537	78.8979	82.6153	16.045	16.3285
OPL	22	OS	HC	0.333989	0.333837	0.329317	0.339319	0.0146394	0.0148263	0.0162228	0.015866	4.52704	4.51731	4.43851	4.44608	2.67126	2.58967	2.65457	2.48978	11.5262	10.6177	11.3026	9.99377	0.321619	0.37574	0.234236	0.315001	64.5696	67.6101	69.9314	67.9721	22.9711	21.0282	5.21373	5.41661	1200.31	1297.71	838.531	962.798	0.0382174	0.0376887	0.0422828	0.0389725	70.5424	73.598	75.5351	73.443	15.7308	16.0545
OPL	23	OS	HC	0.320108	0.385789	0.36379	0.402964	0.013549	0.0171625	0.0160538	0.0168324	4.56441	4.38729	4.4867	4.40582	2.65148	2.1467	2.32463	2.09634	11.3413	7.60217	8.89072	7.36458	0.342788	0.540584	0.495344	0.58763	71.2009	57.5181	66.9773	63.2636	11.2478	46.6421	32.795	31.3267	1291.83	1507.79	1802.68	1544.96	0.0347236	0.0431731	0.0444758	0.042454	78.0566	62.6654	72.2985	68.9652	16.5569	14.5624
OPL	23	OD	HC	0.327722	0.381561	0.32561	0.371017	0.0137363	0.0146878	0.0126045	0.014608	4.58105	4.52745	4.65341	4.54351	2.64351	2.19862	2.7352	2.31595	11.0453	8.01321	12.046	9.07617	0.342942	0.589868	0.433444	0.576514	68.0227	67.6235	66.6739	61.3562	20.153	34.6269	37.0564	48.3043	1265.95	2352.33	1863.2	2321.7	0.0347834	0.0394133	0.0332758	0.0392703	74.3647	73.6094	72.8803	66.7166	16.1102	15.6746
OPL	24	OS	HC	0.332228	0.39064	0.320631	0.379548	0.0148524	0.0161463	0.0144789	0.0166955	4.51106	4.46854	4.52251	4.41783	2.6472	2.15488	2.74717	2.2719	11.1517	7.6983	11.9037	8.61825	0.281458	0.597392	0.258806	0.462321	74.9586	68.8201	71.5683	60.9927	8.77846	22.4647	13.5573	35.0889	970.208	2171.14	960.721	1488.52	0.038039	0.0441562	0.036292	0.0422937	81.6126	74.398	77.8041	66.1838	17.0686	15.8713
OPL	24	OD	HC	0.331355	0.393143	0.312211	0.371179	0.0154735	0.0162675	0.0137109	0.0174191	4.46182	4.46898	4.5634	4.40097	2.57719	2.28859	2.78855	2.27885	10.7521	8.71582	12.2601	8.8359	0.278697	0.571349	0.260617	0.474975	70.5264	69.4233	75.1199	52.0135	19.7528	17.9083	11.636	50.5876	923.119	1930.65	1037.8	1526.14	0.0404608	0.0473813	0.0360093	0.0439886	76.3443	74.9303	81.3674	57.5438	16.5751	15.9679
OPL	25	OS	HC	0.307313	0.316	0.309225	0.334949	0.0136189	0.0135219	0.0138656	0.0158497	4.59009	4.60653	4.56634	4.45797	2.78507	2.81666	2.801	2.55434	12.346	12.3848	12.4522	10.3981	0.251894	0.302922	0.225679	0.271511	72.5082	75.5898	65.2565	77.3561	18.1908	8.73308	10.4231	10.353	1132.52	1270.78	980.463	882.327	0.0347877	0.035732	0.0372634	0.0402437	79.4383	82.2281	71.7994	83.0446	16.7942	17.0569
OPL	25	OD	HC	0.314596	0.344919	0.322232	0.33837	0.013973	0.0157309	0.0145178	0.0164033	4.55253	4.48935	4.53188	4.41806	2.77442	2.51918	2.69244	2.49394	12.4081	10.4685	11.6164	9.95333	0.249272	0.401677	0.265707	0.258963	69.8016	67.382	76.7411	81.3497	10.9606	37.0811	12.162	9.50273	1029.73	1478.24	1002	765.023	0.035778	0.0407278	0.0377778	0.0438283	76.3063	73.3133	83.4469	87.1577	16.4694	15.9145
OPL	26	OS	HC	0.338422	0.378786	0.307365	0.329288	0.0161457	0.0154899	0.0143682	0.0145102	4.46406	4.50174	4.54085	4.5551	2.5744	2.31817	2.80115	2.60737	10.6443	8.82187	12.5038	10.8804	0.307809	0.526866	0.219261	0.313623	69.4338	72.9875	73.4386	73.1595	14.3879	18.7583	7.38361	16.1234	1077.64	1596.36	961.142	1168.74	0.0431912	0.0412739	0.0367754	0.0377013	75.5177	78.4667	80.0082	79.9318	16.3828	16.5735
OPL	26	OD	HC	0.341187	0.396428	0.327421	0.401629	0.0149905	0.0152045	0.0156472	0.0171523	4.50753	4.50501	4.46369	4.3915	2.54526	2.2108	2.65526	2.03224	10.569	8.29523	11.2541	6.95944	0.364121	0.616086	0.237075	0.585941	79.7714	67.639	66.4256	66.8949	21.0811	22.1824	11.4328	40.1769	1279.48	2175.6	824.318	1737.92	0.0423487	0.0386922	0.0393908	0.0448361	85.3089	73.5136	72.424	72.3751	17.4683	15.7615
OPL	27	OD	HC	0.310371	0.343634	0.316906	0.357859	0.0140884	0.0164289	0.0141551	0.0168765	4.54971	4.42891	4.55326	4.41698	2.85549	2.52432	2.73666	2.40481	12.9207	10.3067	11.9738	9.6062	0.21219	0.311118	0.275303	0.396518	72.9352	70.9803	64.784	74.48	15.4758	16.154	19.1259	17.403	930.339	965.805	1027.67	1186.37	0.0358073	0.041826	0.0361161	0.041618	79.7375	76.3422	71.1768	79.8105	16.8892	16.5589
OPL	27	OS	HC	0.309477	0.321711	0.313229	0.367969	0.0147034	0.0141112	0.0142657	0.016939	4.52195	4.55587	4.55036	4.38453	2.91176	2.69448	2.79348	2.25876	13.4485	11.7806	12.4426	8.42303	0.166579	0.30792	0.280558	0.442937	69.1012	67.0231	70.4836	64.6376	12.4408	30.4676	13.3749	41.1493	827.198	1205.86	1074.82	1454.29	0.0390064	0.0365683	0.0351399	0.0412401	75.6343	73.5489	76.5968	69.8949	16.4108	16.0071
OPL	28	OD	AD	0.303421	0.353181	0.313064	0.31627	0.0139169	0.0156532	0.0145277	0.0145407	4.57938	4.48611	4.54194	4.5574	2.81507	2.42094	2.74802	2.81258	12.5185	9.58001	12.0594	12.6895	0.247013	0.450637	0.259585	0.241465	70.2632	72.1639	75.714	70.1074	3.87177	6.44489	13.9347	10.0177	1101.52	1523.4	1038.37	1054.5	0.0369841	0.0410677	0.0366591	0.0412172	76.5632	77.7661	81.9354	76.5977	16.5109	16.5143
OPL	28	OS	AD	0.321705	0.344271	0.307339	0.309418	0.0151527	0.0171113	0.0138938	0.0140525	4.49937	4.41189	4.56324	4.54761	2.68105	2.54027	2.84476	2.73219	11.6308	10.6867	12.996	11.8371	0.279263	0.307539	0.203703	0.255769	71.8615	75.4232	74.3381	69.2787	12.3105	11.8158	10.5849	15.2918	995.093	944.519	898.866	968.217	0.0429949	0.0458375	0.0350696	0.0375524	77.7343	80.9835	81.1006	75.4391	16.6907	17.1269
OPL	29	OD	AD	0.31258	0.333092	0.327505	0.353285	0.0144144	0.0148569	0.015295	0.0178342	4.54267	4.53718	4.47236	4.37425	2.79774	2.70667	2.57962	2.46407	12.4144	11.6522	10.7726	9.84381	0.220513	0.318716	0.2535	0.338721	69.6116	67.1563	70.8137	61.5178	5.96408	13.3301	17.0341	23.3266	898.855	1087.73	869.943	878.639	0.0378078	0.0375044	0.0392721	0.0461188	76.1095	72.7317	76.5035	66.7401	16.4529	16.0923
OPL	29	OS	AD	0.324631	0.334927	0.316163	0.354283	0.0155899	0.0155772	0.0138716	0.0155824	4.45579	4.4591	4.5543	4.46199	2.63231	2.49351	2.75391	2.4027	11.1079	9.92939	11.9052	9.42244	0.255256	0.327941	0.259154	0.423998	69.3885	66.3007	68.0429	66.4998	13.656	22.9069	12.656	32.3969	885.45	970.982	958.873	1322.06	0.0369123	0.0412187	0.034642	0.0396138	75.202	72.0644	74.29	71.856	16.4316	15.9383
OPL	30	OD	AD	0.303791	0.305439	0.31883	0.300606	0.0142991	0.013464	0.0153368	0.0136869	4.55276	4.59606	4.46382	4.56674	2.85083	2.82389	2.65969	2.83102	13.1517	12.7514	11.3577	12.5983	0.169166	0.253087	0.181858	0.205045	61.4993	78.8115	66.1003	68.3404	13.1698	10.5953	9.63616	12.7016	858.42	1130.8	753.005	927.178	0.0402967	0.0358004	0.0376582	0.0334868	68.337	85.221	72.1187	74.8916	15.4555	17.5
OPL	30	OS	AD	0.306842	0.32067	0.31456	0.321356	0.0142508	0.0145535	0.0150298	0.0148989	4.54783	4.52698	4.50394	4.50339	2.85081	2.67548	2.75904	2.71332	12.8131	11.4549	12.089	11.6817	0.176208	0.279217	0.195895	0.239329	75.0756	71.598	59.2853	74.7594	7.71439	7.27935	20.4999	11.6095	894.646	1010.39	872.678	861.368	0.038285	0.0383609	0.0390972	0.0379303	81.9715	77.7232	65.7283	80.8755	17.1815	16.6383
OPL	31	OD	AD	0.315471	0.340854	0.314128	0.337487	0.0138509	0.0145555	0.014205	0.0156032	4.58192	4.52933	4.54863	4.492	2.76278	2.49302	2.73761	2.60194	12.061	10.0741	12.0377	11.1713	0.297512	0.404157	0.263218	0.300859	70.5768	64.1763	70.9561	69.6166	10.3636	32.4216	7.18655	0.426468	1229.67	1370.74	1011.38	1030.8	0.0358464	0.0390768	0.0378351	0.0422479	77.1656	70.0525	77.2616	75.3899	16.5115	15.6275
OPL	31	OS	AD	0.319452	0.350294	0.335551	0.317656	0.0139071	0.016345	0.0156408	0.0135803	4.57044	4.43474	4.46932	4.58994	2.74433	2.39624	2.59487	2.67863	12.0832	9.39584	10.8278	11.3599	0.327103	0.38294	0.254444	0.332409	71.2605	63.1808	67.2825	69.1593	10.0003	13.9951	13.7712	25.4433	1278.14	1083.65	779.046	1266.17	0.0352161	0.0413178	0.0397822	0.0342656	77.3519	68.9074	72.9775	75.1865	16.5638	15.5058
OPL	32	OD	AD	0.299394	0.343595	0.323983	0.338046	0.0139801	0.0162593	0.0157299	0.0157127	4.5497	4.43789	4.44723	4.44408	2.88295	2.51438	2.63449	2.46625	13.2546	10.2829	11.0015	9.82481	0.145595	0.284572	0.227836	0.302189	67.2214	66.6052	61.5347	67.1385	12.3773	9.64666	23.2984	17.6998	839.278	871.177	871.033	847.021	0.035482	0.0422226	0.044457	0.0411943	74.0578	72.319	67.3838	72.7379	16.2346	16.0839
OPL	32	OS	AD	0.314751	0.319424	0.322493	0.312135	0.0149324	0.0151389	0.0148728	0.0146422	4.51104	4.48138	4.51982	4.5213	2.76651	2.73286	2.72344	2.70068	12.1027	11.9398	11.7268	11.8053	0.212282	0.190279	0.248599	0.212487	68.6958	66.2599	69.2968	70.618	27.9508	8.77187	7.54176	7.06785	1032.23	818.396	947.274	893.976	0.0397124	0.0398389	0.0400671	0.0385602	75.3862	72.6036	75.3761	77.1866	16.3964	16.0755
OPL	33	OD	AD	0.319021	0.3286	0.315772	0.337316	0.0146929	0.0160684	0.0143629	0.0153148	4.50781	4.43966	4.52874	4.48537	2.74341	2.54074	2.73474	2.60383	11.9462	10.284	11.7597	11.0357	0.21872	0.251346	0.230174	0.302182	72.5931	70.2045	70.2454	73.4263	9.1437	11.3783	12.3106	7.35023	881.474	851.028	886.913	1057.28	0.0386275	0.040574	0.0378885	0.0388007	78.8911	75.8835	76.29	79.3278	16.8278	16.525
OPL	33	OS	AD	0.321456	0.342866	0.314325	0.320715	0.015285	0.0159886	0.014675	0.0147813	4.46574	4.45479	4.52181	4.52228	2.66965	2.51482	2.77855	2.6626	11.1926	10.1339	12.3419	11.3405	0.229926	0.330503	0.217871	0.295534	63.7582	65.393	75.3717	66.2129	14.1115	9.26661	8.80924	17.1404	849.319	1026.5	945.581	1084.19	0.0371848	0.0411673	0.0356966	0.0366477	69.6694	70.8068	81.5449	72.4033	15.7427	15.8459
OPL	34	OD	AD	0.317831	0.334942	0.329958	0.367051	0.0134887	0.0140634	0.0145562	0.0149208	4.58111	4.57085	4.53419	4.50457	2.77615	2.53079	2.63846	2.29262	12.2156	10.3449	11.0571	8.50164	0.28001	0.398581	0.329877	0.518702	67.2791	66.0204	64.4351	62.9495	17.1159	27.1467	28.7842	42.0352	1159.59	1424.27	1215.49	1759.46	0.0366719	0.037163	0.0387739	0.0389496	73.7403	71.7651	70.3686	68.8201	16.1124	15.8454
OPL	34	OS	AD	0.319927	0.335169	0.337033	0.335402	0.0142409	0.0149248	0.0159771	0.0147652	4.54531	4.50926	4.43761	4.51047	2.72877	2.60992	2.56881	2.62611	11.8602	11.0708	10.363	10.9631	0.266273	0.341838	0.289582	0.314545	67.3782	60.8149	73.8798	65.2156	13.947	35.7031	26.0849	20.76	996.294	1151.84	997.121	1029.74	0.0377644	0.0400122	0.0407311	0.0409194	73.8189	66.8562	79.6546	71.0949	16.1705	15.2762
OPL	35	OD	AD	0.321688	0.36122	0.307926	0.341857	0.0149431	0.0145375	0.0141162	0.0161901	4.50295	4.52304	4.57125	4.47152	2.71618	2.39807	2.84804	2.56684	11.6628	9.32509	12.8829	10.8006	0.273279	0.480456	0.218514	0.31599	77.6686	68.58	70.6526	66.8541	18.4235	20.4955	10.6142	36.0484	1080.01	1619.03	968.888	1305.39	0.0401907	0.0369701	0.0384855	0.044023	83.7926	75.1288	77.2692	72.5815	17.344	15.9993
OPL	35	OS	AD	0.305438	0.372713	0.314728	0.333709	0.0146792	0.0166653	0.0151365	0.0143112	4.54352	4.44539	4.48941	4.54661	2.81444	2.26598	2.73693	2.60547	12.7563	8.51977	11.9199	11.0894	0.219277	0.534402	0.191871	0.340619	71.9067	64.7314	66.9488	64.6102	15.4976	46.3881	17.756	33.6379	1082.67	1720.96	864.762	1396.02	0.0406556	0.0471471	0.0381964	0.0384228	78.3826	70.3207	73.1237	70.8834	16.7103	15.5598
OPL	36	OD	AD	0.312604	0.347683	0.32654	0.346408	0.014061	0.0157501	0.0147153	0.0154197	4.55759	4.45978	4.52869	4.50393	2.80239	2.44396	2.66798	2.48533	12.4258	9.77147	11.3345	10.213	0.255126	0.35171	0.272974	0.439622	73.171	68.0015	70.5304	73.9469	15.0682	12.1951	12.7923	15.7183	1032.24	1079.16	1027.34	1652.35	0.0349228	0.0392431	0.0385952	0.0414806	79.8555	73.4119	76.6123	79.3014	16.8758	16.158
OPL	36	OS	AD	0.315636	0.340379	0.338057	0.353993	0.014239	0.0146342	0.0157049	0.0157649	4.5427	4.52239	4.46838	4.47814	2.74259	2.55377	2.58381	2.50283	11.9806	10.3614	10.763	10.3711	0.247555	0.396348	0.297379	0.413547	66.7142	79.655	59.3265	74.1342	12.8158	-3.7737	21.2023	10.3028	1024.14	1324.48	972.415	1365.31	0.0368963	0.0384213	0.0413901	0.0409538	73.2829	85.2808	65.2637	79.2309	16.112	17.4916
OPL	37	OD	AD	0.333873	0.32322	0.330965	0.31979	0.0168788	0.0137931	0.0150988	0.0136949	4.40846	4.58221	4.49149	4.57663	2.57397	2.73542	2.62304	2.72244	10.7064	11.9385	11.0476	11.852	0.235008	0.346533	0.312572	0.313497	72.4087	70.723	55.6196	73.6786	14.8999	10.5312	31.6418	17.7069	785.383	1234.5	1144.3	1163.22	0.0453352	0.0365163	0.0394272	0.0392473	78.1239	76.8368	61.6037	80.1191	16.8167	16.4572
OPL	37	OS	AD	0.301183	0.343994	0.333479	0.328031	0.0132342	0.0152506	0.0165438	0.0152952	4.60075	4.46358	4.42115	4.4818	2.89531	2.47926	2.6033	2.65836	13.4124	9.87888	10.9545	11.5105	0.203858	0.386073	0.218341	0.29398	65.8453	56.2219	70.3963	69.3876	18.1974	29.588	13.7926	22.9577	1039.3	1253.45	834.962	1078.57	0.0349263	0.0394886	0.0405009	0.0403582	72.7891	61.9284	76.3206	75.5119	16.0011	14.5727
OPL	38	OD	AD	0.306641	0.333116	0.314198	0.345676	0.0140488	0.0150496	0.0139233	0.0163278	4.57341	4.51033	4.56016	4.42648	2.8269	2.624	2.7451	2.43936	12.9156	11.1854	12.2932	9.58195	0.215092	0.295875	0.253042	0.346869	70.7631	63.7184	70.2435	63.8199	9.27718	18.0154	17.8582	29.0035	1013.08	1059.39	1000.82	1078.45	0.0393017	0.0390527	0.0350047	0.0433473	77.5169	69.8389	76.5678	69.1583	16.6185	15.7236
OPL	38	OS	AD	0.318978	0.327567	0.302802	0.319236	0.0151034	0.0151029	0.0133331	0.0146532	4.4734	4.50149	4.58976	4.5107	2.71901	2.62759	2.92797	2.67731	11.6808	11.0529	13.5923	11.5682	0.200055	0.325585	0.163568	0.24155	73.0713	65.8602	76.1676	65.2067	10.1141	12.4038	12.5313	12.8675	776.301	1048.73	875.724	894.681	0.0394278	0.0390225	0.0358683	0.0373806	79.2695	72.037	83.2077	71.4201	16.9124	15.9181
OPL	39	OD	AD	0.314068	0.323327	0.306954	0.312324	0.0146824	0.0148051	0.0137076	0.0149479	4.51351	4.50779	4.59389	4.52885	2.74883	2.71984	2.86014	2.79703	12.0468	11.8916	13.2505	12.5858	0.249858	0.24407	0.235427	0.168962	60.3077	69.6436	60.9258	77.8751	21.6043	12.5204	16.205	7.85486	980.289	922.144	1188.4	861.219	0.0389877	0.0369096	0.0350759	0.03982	67.0519	75.6102	68.0444	84.2862	15.2988	16.4075
OPL	39	OS	AD	0.317478	0.318253	0.325461	0.319396	0.0147074	0.0151361	0.0166277	0.014301	4.52182	4.51154	4.41436	4.54477	2.72438	2.77395	2.62454	2.73562	11.9092	12.2928	11.0715	11.7543	0.259445	0.236288	0.177087	0.269373	72.6935	67.5515	84.828	73.2667	9.6565	5.85783	4.69043	8.28784	935.641	1099.75	700.398	1012.13	0.0391442	0.0415812	0.0442734	0.0358574	78.9962	73.8874	90.7656	79.2042	16.7496	16.17
OPL	40	OD	AD	0.325613	0.369916	0.355075	0.333164	0.0150314	0.0171275	0.0150573	0.0141049	4.4923	4.40451	4.51274	4.5674	2.6363	2.28139	2.4271	2.62071	11.1388	8.66095	9.57311	10.9943	0.280616	0.479321	0.472866	0.363811	70.4116	58.9531	56.7422	71.2912	15.6599	51.8785	51.0368	26.9593	908.851	1695.75	1653.17	1340.96	0.0401017	0.0450153	0.0392965	0.0364415	76.3715	64.3533	62.4082	77.3502	16.5236	14.7585
OPL	40	OS	AD	0.3281	0.377304	0.307827	0.370532	0.0153901	0.0160699	0.0135748	0.0151412	4.51435	4.43902	4.59164	4.49059	2.72704	2.2451	2.84498	2.25329	12.3739	8.3602	12.8351	8.1945	0.291932	0.511864	0.263405	0.552347	61.7965	62.3057	84.4271	61.5859	23.7249	29.8769	4.29628	34.133	1186.49	1521.6	1064.2	1662.76	0.0395259	0.0431281	0.0375102	0.0379876	68.3332	67.7871	91.2781	67.3779	15.4068	15.2372
OPL	41	OD	AD	0.326639	0.311241	0.322291	0.330192	0.015246	0.013818	0.0156626	0.0152446	4.48876	4.56194	4.45891	4.50653	2.66653	2.80132	2.66367	2.67688	11.5131	12.5518	11.4889	11.5414	0.270906	0.247703	0.239462	0.282075	62.8109	76.0379	67.0655	70.6421	30.5253	9.1892	14.1862	17.4094	1153.71	1011.26	867.923	1008.79	0.0380421	0.0366911	0.0415836	0.0377814	68.9319	82.0906	72.963	76.6189	15.5692	17.1544
OPL	41	OS	AD	0.31613	0.307367	0.308201	0.330577	0.0150806	0.0133202	0.0137796	0.0156983	4.50874	4.6164	4.58768	4.47773	2.68462	2.83118	2.88702	2.61779	11.6173	13.0123	13.4518	11.1613	0.23119	0.293684	0.210974	0.280778	71.3801	67.2235	81.9995	66.3842	14.6119	29.8823	11.787	20.5221	969.063	1234.15	1042.14	1082.59	0.0390595	0.0356831	0.0363824	0.0398658	77.699	74.0295	89.1205	72.4662	16.6847	16.1072
OPL	42	OD	AD	0.311863	0.323828	0.30993	0.338045	0.0141022	0.0144685	0.0140501	0.0159864	4.5659	4.53103	4.56947	4.46995	2.73185	2.65483	2.84237	2.56938	12.0867	11.303	12.931	10.6364	0.290868	0.324034	0.198898	0.311043	64.6327	78.0574	78.391	70.5491	25.4443	-0.832408	11.426	13.8398	1188.9	1208.25	951.359	995.485	0.0368347	0.0370618	0.0385138	0.0407133	70.9198	84.7072	85.1869	76.2053	15.7777	17.3912
OPL	42	OS	AD	0.325884	0.305009	0.318273	0.317061	0.0150232	0.0130949	0.0145973	0.0152633	4.49737	4.60323	4.53249	4.48551	2.65707	2.88361	2.73444	2.64321	11.4214	13.1192	12.1114	11.293	0.274204	0.250508	0.226888	0.23398	71.0015	76.9469	71.0053	79.7527	14.3562	5.35003	20.5175	5.6339	991.211	1139.69	963.129	901.364	0.0366719	0.0346388	0.0375307	0.0415035	77.093	83.8682	77.5907	85.7056	16.6013	17.3324
OPL	43	OD	AD	0.318838	0.32874	0.314311	0.328044	0.0152062	0.0143188	0.0139524	0.0148458	4.49862	4.56345	4.57188	4.52732	2.69741	2.71697	2.80371	2.73848	11.6868	12.0568	12.454	11.9706	0.220659	0.350812	0.245485	0.311148	75.6658	83.9485	71.7427	77.4494	6.0464	-2.85274	17.9339	3.64085	917.138	1322.36	1038.14	1066.5	0.042474	0.0383426	0.0354681	0.0368882	81.8608	89.8219	77.8672	83.4252	17.1703	17.9725
OPL	43	OS	AD	0.319707	0.343698	0.310207	0.342727	0.0154699	0.0161901	0.0139934	0.01556	4.46759	4.45869	4.55525	4.48064	2.7004	2.61245	2.82613	2.6149	11.6978	11.0761	12.4694	10.9722	0.250239	0.315819	0.21426	0.307883	69.892	67.2682	74.1445	74.8395	7.84502	-0.47661	-0.301629	6.04995	873.11	992.582	910.451	986.884	0.041641	0.0422732	0.0360433	0.0393161	75.8399	72.5322	80.9413	80.165	16.5237	16.1473
OPL	44	OD	AD	0.299494	0.32921	0.302717	0.347821	0.0134578	0.0149133	0.0136053	0.0161292	4.59573	4.50088	4.59156	4.45138	2.99153	2.65031	2.91816	2.49992	14.2054	11.3959	13.5732	10.0371	0.183617	0.292067	0.215989	0.358929	74.3547	67.4254	65.8464	73.9456	3.79767	9.21861	31.2514	19.3451	1009.91	990.692	1147.65	1155.07	0.0348776	0.0411472	0.0387302	0.0428319	81.3542	73.2486	73.0336	79.1492	17.0647	16.1579
OPL	44	OS	AD	0.312956	0.328129	0.332683	0.33504	0.0148194	0.0151774	0.0166262	0.0155056	4.52536	4.50264	4.41914	4.4763	2.77322	2.65866	2.58084	2.61922	12.6954	11.565	10.951	11.2398	0.214765	0.272248	0.246917	0.288639	69.5509	72.1145	67.099	70.9732	13.8075	8.62161	21.072	20.1655	974.941	976.012	979.186	1166.44	0.0392925	0.0379866	0.0425571	0.0380219	75.6568	77.9596	72.7163	77.0174	16.4961	16.7343
OPL	45	OD	AD	0.309779	0.356527	0.298191	0.371834	0.0149679	0.0174985	0.0134593	0.018082	4.50366	4.40123	4.61012	4.36477	2.80877	2.4684	2.97707	2.33693	12.6812	10.4144	14.0488	9.1379	0.168564	0.35076	0.203982	0.421121	72.2935	65.4671	64.5303	56.4265	10.7865	21.1765	23.2796	46.0497	857.038	1023.58	1223.09	1315.14	0.0383658	0.045411	0.036283	0.0467143	78.7478	70.7333	71.843	61.3583	16.8107	15.7888
OPL	45	OS	AD	0.310311	0.310252	0.327388	0.354464	0.0146828	0.0136954	0.0150958	0.0151692	4.54082	4.59362	4.53352	4.48337	2.86736	2.83644	2.68187	2.3635	13.0968	12.7831	12.0646	9.01544	0.159587	0.239713	0.319393	0.444526	71.9538	69.5415	68.8053	63.9692	10.4676	14.5154	37.0946	33.706	851.575	1102.3	1402.56	1553.82	0.0380673	0.0359066	0.0417018	0.0399345	78.8617	76.3364	75.5933	69.6031	16.8456	16.403
OPL	46	OD	AD	0.328782	0.362228	0.331698	0.375327	0.0165641	0.0160925	0.0158253	0.0169794	4.41007	4.48001	4.4671	4.40492	2.64013	2.49577	2.64711	2.29252	11.1545	10.3667	11.2129	8.73586	0.199244	0.439533	0.301748	0.5167	70.5463	75.222	78.896	81.4856	9.38634	18.9494	3.6689	13.8206	736.851	1738.96	1102.04	1586.8	0.0451672	0.0397757	0.0408581	0.04534	76.1844	80.6341	84.5455	86.775	16.6307	16.7906
OPL	46	OS	AD	0.33888	0.339427	0.324895	0.342403	0.0157297	0.0163592	0.015412	0.0167327	4.44951	4.44772	4.47373	4.47839	2.58661	2.60219	2.65846	2.58605	10.6071	11.1153	11.2582	10.7857	0.309892	0.343422	0.247809	0.34891	63.768	68.1204	69.8069	59.3588	2.17951	0.517656	10.2798	42.8604	991.199	1190.6	918.8	1405.24	0.0405574	0.0438464	0.0401605	0.0419158	69.2645	73.7944	76.2196	65.7051	15.665	16.1803
OPL	47	OD	AD	0.306281	0.342174	0.319483	0.3393	0.0136625	0.0145903	0.0146274	0.016312	4.57388	4.53032	4.52588	4.4137	2.82611	2.55396	2.80113	2.56679	12.7039	10.6993	12.4157	10.7702	0.245717	0.39576	0.206253	0.26024	78.2564	69.3442	68.4232	62.225	8.11964	11.494	7.35192	12.5022	1090.72	1269.31	886.496	897.347	0.0350149	0.0356814	0.0352987	0.0425113	85.0064	75.6715	74.7597	67.8788	17.4246	16.248
OPL	48	OD	PD	0.336873	0.379478	0.323557	0.363305	0.0152918	0.016136	0.0149017	0.0147767	4.49039	4.42833	4.5142	4.58519	2.54162	2.21953	2.67901	2.54643	10.2906	8.01499	11.4638	10.6015	0.348058	0.526235	0.278002	0.526089	65.9781	64.0533	67.2748	60.6467	27.4028	27.0226	7.97316	41.3899	1147.17	1637.64	907.356	1831.59	0.0413187	0.0425517	0.0401113	0.0375982	72.0886	69.7982	73.4571	66.1718	15.9047	15.4627
OPL	48	OS	PD	0.3361	0.347431	0.325535	0.318313	0.0154397	0.0152815	0.015169	0.0143757	4.48231	4.50689	4.49531	4.53386	2.54948	2.44909	2.66454	2.72064	10.5505	9.71894	11.3594	11.8528	0.35474	0.429549	0.243812	0.25607	58.8785	60.1946	70.1832	63.6209	41.9842	32.1286	18.5956	20.871	1324.88	1455.43	923.236	1009.45	0.0413936	0.0394408	0.0390719	0.0371058	65.1544	66.2207	76.0751	69.5074	14.9465	15.0737
OPL	49	OD	PD	0.316319	0.350116	0.311157	0.34369	0.0149441	0.0146361	0.0143739	0.0155266	4.52903	4.53804	4.51808	4.49024	2.78373	2.49769	2.74554	2.45729	12.5427	9.98224	12.1075	9.87803	0.262219	0.461751	0.215871	0.386816	73.3714	63.5954	70.502	60.4818	15.5199	22.5051	7.08819	45.399	1163.65	1615.85	837.213	1493.61	0.0356653	0.0398039	0.0356261	0.0396253	80.0648	69.4132	77.3033	66.9348	16.7181	15.426
OPL	49	OS	PD	0.30813	0.385468	0.327723	0.370449	0.013651	0.0169092	0.014117	0.0160028	4.57269	4.4588	4.55216	4.47199	2.7763	2.20785	2.62942	2.35769	12.2086	8.33825	11.013	9.21693	0.271385	0.568559	0.342747	0.485967	82.7108	70.2178	70.8015	68.7846	8.63022	55.0984	8.00804	58.887	1080.2	2283.05	1179.28	2495.19	0.0341502	0.0441812	0.0368757	0.0439657	89.0497	75.8785	77.0686	74.366	17.9539	16.0171
OPL	50	OD	PD	0.360938	0.386851	0.314243	0.34972	0.0180522	0.0174082	0.0148671	0.0153231	4.34713	4.40628	4.49722	4.48698	2.36841	2.20685	2.77771	2.47477	9.36615	8.20387	12.3361	10.1794	0.360918	0.515007	0.19488	0.396502	58.765	69.8093	71.7082	72.441	30.3626	16.1912	10.5797	21.7335	1076.04	1500.52	792.676	1352.52	0.0460181	0.044672	0.0398008	0.0397054	64.4121	74.5502	77.9637	78.4143	14.931	16.1621
OPL	50	OS	PD	0.311467	0.367074	0.350441	0.376171	0.0137154	0.0169418	0.0174555	0.0165435	4.57175	4.4187	4.38236	4.4603	2.77421	2.35563	2.43782	2.31653	12.5394	9.11964	9.85837	8.98539	0.242417	0.453726	0.324484	0.465576	69.2368	61.8023	62.885	67.1827	9.72632	30.8977	34.4695	40.4794	955.085	1448.92	997.675	2101.12	0.0354007	0.046875	0.0465317	0.0443208	76.0256	66.8793	68.2645	72.7082	16.4496	15.1268
OPL	51	OD	PD	0.307538	0.314384	0.305686	0.332876	0.0142285	0.0147905	0.0147396	0.0160031	4.54484	4.50447	4.51331	4.43873	2.86479	2.72775	2.85325	2.54821	13.0876	11.9233	12.8899	10.5484	0.178475	0.181652	0.143255	0.234081	72.9978	67.8463	77.7118	78.1497	10.7849	7.08844	6.9233	2.1767	874.052	779.773	777.456	799.738	0.0372009	0.0389377	0.0374101	0.0424655	80.1221	74.1913	84.3902	84.0328	16.8897	16.29
OPL	51	OS	PD	0.354511	0.360953	0.315361	0.325142	0.0196167	0.0169829	0.015327	0.0150003	4.27221	4.40483	4.47501	4.49908	2.44778	2.39249	2.80271	2.69327	9.9066	9.50701	12.3374	11.6112	0.275347	0.369774	0.152072	0.236153	59.9421	63.8619	64.914	72.1916	34.6686	18.5814	12.93	17.1715	988.437	1123.87	742.434	885.603	0.0491358	0.0431934	0.0386052	0.0396138	64.9961	69.1846	71.2437	78.6652	15.067	15.5565
OPL	52	OD	PD	0.315489	0.33547	0.322843	0.352922	0.0142908	0.0146307	0.0143888	0.0162305	4.54182	4.51049	4.52703	4.42482	2.7904	2.56291	2.72055	2.39695	12.2929	10.4973	11.8297	9.27298	0.236398	0.359246	0.24462	0.371089	73.5456	72.4521	73.8235	66.897	15.3142	1.55765	11.3218	24.8518	937.99	1119.79	912.869	1170.96	0.0384882	0.0393719	0.0376832	0.0402666	79.8546	78.1845	80.0035	72.2348	16.8825	16.6871
OPL	52	OS	PD	0.298528	0.330639	0.30752	0.335608	0.013591	0.0145706	0.0142047	0.0151566	4.58703	4.53152	4.55879	4.48641	2.93118	2.60147	2.84279	2.52786	13.5442	10.8818	12.9704	10.4277	0.183117	0.327575	0.204294	0.342469	71.6713	78.0573	69.7138	67.8347	5.85646	5.53563	5.44501	26.1737	937.326	1120.04	918.637	1168.67	0.0359833	0.0389056	0.0365944	0.0390641	78.7473	84.2053	76.1049	73.9086	16.7525	17.3759
OPL	53	OD	PD	0.361523	0.340986	0.346837	0.315011	0.0153142	0.0156	0.0154199	0.0149436	4.48698	4.46204	4.49508	4.49078	2.31319	2.48427	2.46296	2.68295	8.68911	10.0483	9.91254	11.4482	0.498434	0.333269	0.396847	0.237549	66.5015	76.2406	74.6244	72.1419	34.7664	12.911	21.5914	17.036	1656.37	1090.84	1375.84	946.196	0.0408236	0.0375715	0.0388005	0.0361094	71.9231	81.9473	80.5758	78.3309	15.6991	17.1214
OPL	53	OS	PD	0.290723	0.31407	0.305416	0.30529	0.0131991	0.0151961	0.0149606	0.0142628	4.61705	4.49746	4.51514	4.54238	3.00461	2.82032	2.89022	2.87074	14.3219	12.7884	13.3507	13.0501	0.163382	0.178737	0.122351	0.173117	70.728	75.5089	62.7625	60.3037	6.32444	5.18431	10.4809	8.47806	945.732	791.221	818.957	836.226	0.0346628	0.0414926	0.0377247	0.0388809	77.9338	81.9184	69.7312	66.7592	16.6726	17.2038
OPL	54	OD	PD	0.310463	0.380473	0.316163	0.370794	0.0149014	0.0157324	0.0154257	0.0156131	4.50898	4.48095	4.47015	4.4738	2.79037	2.26135	2.75126	2.29797	12.3365	8.53226	12.081	8.75498	0.18417	0.540992	0.16727	0.5075	71.7834	65.4383	66.5668	68.6195	13.1833	46.4138	9.154	28.3355	834.191	2004.72	696.445	2047.19	0.0396896	0.0409224	0.0413546	0.0383312	78.0159	71.0566	72.7119	74.415	16.7301	15.5357
OPL	54	OS	PD	0.324287	0.396407	0.298128	0.357179	0.015241	0.0166305	0.0134446	0.0138829	4.47174	4.41528	4.58985	4.57603	2.64661	2.07917	2.94196	2.33179	11.3862	7.19417	13.748	8.84579	0.21962	0.604127	0.197208	0.54061	77.0378	61.0287	75.3524	66.2167	8.19789	41.554	8.41063	34.5109	777.949	1969.41	954.874	1961.47	0.0384556	0.0402013	0.0333147	0.0331203	83.1866	66.404	82.2371	72.8895	17.3747	14.8507
OPL	55	OD	PD	0.321079	0.341078	0.299752	0.31485	0.0159768	0.0170804	0.0138315	0.013109	4.44332	4.48191	4.56402	4.62943	2.6978	2.54476	2.91281	2.82572	11.7982	10.505	13.386	12.6676	0.2122	0.398678	0.151729	0.303091	72.3237	62.879	66.0026	63.9537	9.84543	31.4396	15.4529	23.2161	834.815	1360.62	871.686	1316.41	0.0410491	0.0439507	0.0344625	0.0350329	78.7546	68.7457	72.8348	70.6944	16.7451	15.326
OPL	55	OS	PD	0.320795	0.341308	0.334652	0.346467	0.0151607	0.0160081	0.0161202	0.0157098	4.48941	4.44818	4.45409	4.45289	2.69104	2.50517	2.58857	2.4548	11.6028	10.1024	10.735	9.74223	0.250015	0.331397	0.310037	0.331287	64.852	66.4797	68.6199	62.7978	13.7042	20.4185	30.4496	27.1724	907.117	999.809	1117.72	1005.52	0.0403893	0.0409654	0.0414745	0.0424197	70.8265	72.6535	74.5755	68.361	15.9024	15.9413
OPL	56	OD	PD	0.31228	0.376518	0.334812	0.365933	0.0139608	0.0153454	0.0143463	0.0155048	4.55971	4.46825	4.56412	4.48336	2.82658	2.22003	2.7706	2.34996	12.6445	8.14166	12.176	9.07836	0.239801	0.557445	0.361995	0.482957	69.5094	70.4687	70.4842	67.0305	24.1886	23.9681	13.6284	27.8099	1086.31	1628.28	1309.19	1665.39	0.0350928	0.0381831	0.036944	0.0411599	76.52	76.1279	76.9254	72.5487	16.3853	16.2385
OPL	56	OS	PD	0.330871	0.370856	0.311161	0.346129	0.0150514	0.0156695	0.0141259	0.0142715	4.52168	4.4702	4.56571	4.54412	2.6562	2.35336	2.80672	2.47548	11.4339	8.96304	12.9212	9.90901	0.337107	0.498642	0.20939	0.472665	69.8333	64.039	70.9703	75.5731	2.45999	0.528452	16.5469	4.69145	1365.43	1582.5	961.078	1504.27	0.0414888	0.0398037	0.0410647	0.0368309	75.9812	69.5799	77.4938	81.3504	16.3181	15.4918
OPL	57	OD	PD	0.329974	0.320179	0.323276	0.314903	0.0169059	0.0143813	0.015474	0.0132871	4.42084	4.52527	4.46423	4.60711	2.63956	2.67522	2.62426	2.77169	11.4111	11.5526	10.9663	12.1838	0.213723	0.284947	0.249691	0.287555	71.6111	78.1029	68.1189	70.5667	16.3427	3.1389	10.9051	0.102591	858.812	1088.74	855.426	1264.05	0.0457128	0.0378945	0.0413404	0.0340365	77.7669	84.3437	73.897	77.2575	16.6094	17.3828
OPL	57	OS	PD	0.320605	0.355809	0.309305	0.320114	0.0150763	0.0159473	0.0152549	0.0144131	4.50722	4.45749	4.46246	4.54569	2.74418	2.44487	2.75963	2.7572	12.1495	9.71023	12.0082	12.2449	0.257041	0.384308	0.15605	0.262315	67.0718	68.4665	61.9624	70.8897	29.5732	16.3931	13.5931	5.33362	1126.32	1302.22	717.876	1181.87	0.037899	0.0399863	0.0391238	0.0376097	73.9751	74.092	67.8976	77.219	16.0528	16.0774
OPL	58	OD	PD	0.341735	0.335046	0.304683	0.315225	0.0144732	0.0161136	0.0139256	0.0137884	4.52108	4.4564	4.5511	4.57569	2.53883	2.55706	2.85159	2.81439	10.0004	10.5751	12.7078	12.3932	0.40802	0.316849	0.17832	0.254887	60.6975	68.6006	71.2621	62.0037	38.2502	11.4934	10.2722	16.332	1481.28	1068.49	845.125	1080.22	0.0382807	0.0423707	0.0357272	0.0351588	66.8158	74.7925	78.1293	68.2716	15.1193	16.2319
OPL	58	OS	PD	0.3224	0.370199	0.335133	0.350214	0.0148153	0.018809	0.0150125	0.017069	4.52188	4.34601	4.48358	4.40085	2.66501	2.25286	2.54649	2.44221	11.5423	8.38685	10.5397	9.68178	0.290335	0.461479	0.315379	0.308009	60.9118	58.3862	63.5151	66.1015	15.3289	41.0447	20.1977	11.5826	1145.13	1474.6	1014.91	974.527	0.0425631	0.0448783	0.038512	0.0438856	67.7966	63.7717	69.7608	71.727	15.2446	14.624
OPL	59	OD	PD	0.325914	0.354816	0.323502	0.359498	0.015243	0.0144812	0.0160397	0.0172522	4.5015	4.53863	4.44497	4.41733	2.62076	2.3998	2.70889	2.42045	11.1501	9.49876	11.8603	9.80631	0.292371	0.519462	0.176901	0.384265	64.8402	64.8306	71.7652	65.1881	23.0894	43.4048	9.4139	45.0985	1029.01	1826.35	739.168	1361.7	0.0394239	0.0394549	0.0419923	0.0448018	70.6526	71.1943	77.8567	71.1452	15.8484	15.5327
OPL	59	OS	PD	0.313611	0.338542	0.316647	0.3339	0.0148297	0.0171426	0.0145883	0.0155545	4.49744	4.42701	4.50987	4.4917	2.77712	2.57352	2.7372	2.5723	12.361	10.867	12.0618	10.8444	0.176854	0.274198	0.259643	0.323936	72.0154	66.5818	62.1587	58.793	16.1564	22.0343	26.7069	57.3635	795.326	1014.52	1046.9	1555.9	0.0389493	0.0439484	0.0368695	0.0426258	78.7172	72.3189	68.5438	65.4444	16.7955	15.9183
OPL	60	OD	PD	0.314686	0.345331	0.305916	0.3056	0.0140892	0.0165454	0.0142348	0.0133788	4.563	4.41821	4.56979	4.61015	2.81476	2.52429	2.83629	2.87939	12.6173	10.0889	12.7677	13.1163	0.231912	0.298801	0.219095	0.237162	70.0694	73.614	68.9228	74.6483	6.10213	7.28542	19.8017	9.09434	1038.56	894.536	1061.47	1095.9	0.039605	0.0432961	0.0384249	0.0348954	76.8061	79.2039	75.3734	81.4428	16.5204	16.9002
OPL	60	OS	PD	0.311703	0.335077	0.325212	0.308542	0.0142034	0.0150461	0.0154368	0.0141985	4.54206	4.49618	4.46395	4.5508	2.79332	2.63186	2.61889	2.80258	12.3295	11.0663	11.1776	12.3613	0.246829	0.28251	0.22477	0.228476	65.0656	72.8947	65.9122	70.1077	25.8078	10.6726	16.9097	14.7643	1064.13	1018.03	850.253	973.6	0.0368975	0.0400588	0.0400871	0.037289	71.7172	79.0557	72.1483	76.5421	15.8882	16.7556
OPL	61	OD	PD	0.324489	0.363516	0.30881	0.331662	0.0137098	0.0151037	0.0139039	0.0155225	4.58053	4.49177	4.56099	4.48658	2.72625	2.30909	2.82238	2.57754	11.7918	8.56966	12.573	10.6201	0.35301	0.494281	0.23891	0.313082	68.0974	74.4031	75.9662	75.1425	12.0876	16.2865	6.08104	15.7672	1464.07	1745.99	960.054	1012.25	0.0356213	0.039877	0.0370732	0.0388236	74.3599	80.3414	82.2077	80.7006	16.1	16.7082
OPL	61	OS	PD	0.33268	0.385128	0.328749	0.350588	0.0154981	0.0180716	0.0147412	0.0159009	4.47954	4.3464	4.53424	4.45473	2.60823	2.18074	2.64143	2.4641	11.0153	7.84491	11.2791	9.93896	0.306855	0.483247	0.294805	0.369424	74.3149	70.3217	62.062	63.513	1.47496	-4.08972	23.8394	25.2763	998.155	1337.22	1106.29	1113.01	0.0407102	0.045851	0.0388996	0.038961	79.8704	75.3855	68.2698	69.2102	17.0035	16.3357
OPL	62	OD	PD	0.356305	0.364002	0.3252	0.366901	0.0166819	0.0160059	0.0150013	0.015712	4.41244	4.4494	4.49936	4.47124	2.40855	2.32588	2.63009	2.29093	9.36386	8.96696	10.9954	8.61107	0.37093	0.48529	0.304759	0.474105	58.2001	51.5238	61.0721	57.2456	31.4439	58.6928	23.5978	37.2934	1047.66	1654.58	1023.75	1507.81	0.0440013	0.0415246	0.0379962	0.0398887	63.4343	57.4561	67.179	62.4151	14.8664	13.7799
OPL	62	OS	PD	0.347627	0.369928	0.336999	0.344461	0.0145891	0.0144342	0.015138	0.0147335	4.51853	4.5287	4.51774	4.49103	2.47537	2.31424	2.57206	2.4154	9.93742	8.72755	10.7617	9.40611	0.427752	0.55047	0.363814	0.428303	65.2785	70.5256	58.7354	65.9448	41.6547	9.1292	41.8601	15.2074	1535.58	1855.04	1414.43	1204.53	0.0383306	0.0395552	0.0401991	0.0367164	71.6188	76.32	64.248	70.9384	15.6955	16.1881
OPL	63	OD	PD	0.343244	0.384236	0.322423	0.377641	0.0139953	0.0163129	0.0146174	0.0157389	4.55185	4.43141	4.51827	4.47618	2.4892	2.14729	2.64872	2.19925	10.037	7.55483	11.3019	7.95844	0.445339	0.560438	0.294017	0.548373	59.898	62.8827	61.2683	64.5887	27.847	31.1645	18.51	30.4132	1465.86	1710.82	1011.61	1675.98	0.0346289	0.0429515	0.0374351	0.0434847	65.213	67.9525	67.3702	70.1431	15.0067	15.2015
OPL	63	OS	PD	0.336668	0.322925	0.353826	0.345136	0.014948	0.0143752	0.016377	0.014135	4.51676	4.54004	4.44247	4.54216	2.52405	2.68652	2.40663	2.47777	10.1001	11.4371	9.45849	9.89175	0.381051	0.319882	0.400482	0.432341	63.4305	69.6369	58.2866	71.4266	9.80227	12.2426	15.8706	-2.63447	1181.5	1099.82	1113.11	1438.68	0.0394176	0.0370281	0.0409652	0.0366133	68.8937	75.7652	63.6834	76.8987	15.5494	16.3758
OPL	64	OD	PD	0.35017	0.335178	0.349449	0.331407	0.0152569	0.0137646	0.0151627	0.013386	4.49509	4.57417	4.49989	4.59747	2.48475	2.53546	2.40982	2.53312	9.98548	10.3775	9.47203	10.3474	0.369713	0.430345	0.422522	0.425922	64.678	60.2507	66.3663	69.6826	20.7102	36.8634	15.7151	5.8838	1144	1487.72	1345.94	1472.84	0.0417237	0.0365365	0.038524	0.0332921	70.4271	66.255	71.5948	74.9297	15.5925	15.0624
OPL	64	OS	PD	0.329373	0.338679	0.334481	0.33397	0.0146886	0.0148191	0.0142376	0.0146496	4.51312	4.52876	4.556	4.53204	2.61807	2.53168	2.63762	2.54493	10.9569	10.4836	11.2997	10.6909	0.304243	0.412356	0.355502	0.388277	62.7226	56.9092	64.0033	57.1573	18.1543	23.3262	16.693	24.1098	1127.06	1372.04	1178.97	1286.92	0.0377569	0.0392313	0.0370737	0.0372775	68.8487	62.6296	69.9229	62.7906	15.5013	14.6526
OPL	65	OD	PD	0.321494	0.371259	0.388729	0.33841	0.0144808	0.0157831	0.0353797	0.0153349	4.51763	4.45982	4.40812	4.47705	2.76088	2.25069	2.41864	2.49339	11.9409	8.27106	9.90483	9.98259	0.273153	0.503731	0.503294	0.387414	63.7436	61.8003	57.6463	57.8608	7.65691	39.6201	41.9731	39.9881	988.275	1561.62	2104.31	1308.68	0.0363313	0.0428356	0.0854439	0.0387549	69.9944	67.4488	63.4669	63.5683	15.6831	15.1512
OPL	66	OD	PD	0.324067	0.325198	0.327774	0.330188	0.014622	0.0147113	0.014642	0.0136691	4.53369	4.52013	4.52923	4.59131	2.63498	2.66941	2.67698	2.5883	11.3624	11.4822	11.4548	10.8596	0.323023	0.321608	0.300232	0.392446	60.4317	62.6155	61.7677	63.5268	16.3563	18.1061	19.8033	23.97	1187.25	1101.5	1056.18	1398.18	0.0369103	0.0373871	0.038245	0.0361094	66.1525	68.3807	67.6571	69.7087	15.1058	15.488
OPL	66	OS	PD	0.359949	0.321238	0.334377	0.358189	0.0164435	0.0133598	0.0150813	0.0153836	4.5938	4.57743	4.52269	4.48992	2.65254	2.66366	2.5699	2.40783	11.3418	11.2396	10.7254	9.51207	0.47848	0.350178	0.358483	0.43151	64.3853	68.0257	63.7366	61.9574	7.05594	8.02126	28.1262	24.678	2077.32	1252.07	1319.26	1326.68	0.0499478	0.0343147	0.0405074	0.038606	70.0817	74.3879	69.7211	67.7984	15.4619	16.1453
OPL	67	OD	PD	0.320903	0.332302	0.32339	0.338555	0.0137836	0.0145462	0.0137182	0.0136316	4.56339	4.52252	4.58143	4.57202	2.72063	2.55794	2.76298	2.54501	11.8954	10.4629	12.1258	10.3924	0.315276	0.358784	0.310825	0.417471	74.8095	68.3216	67.2723	67.8346	8.7474	-9.79899	13.2001	20.8835	1069.08	1277.32	1213.95	1289.17	0.036052	0.036358	0.0364735	0.0349756	80.9138	74.2058	73.4052	73.5081	16.998	16.1309
OPL	67	OS	PD	0.327392	0.331212	0.344137	0.322228	0.0140231	0.0147485	0.0155257	0.0138926	4.57188	4.49646	4.48299	4.57441	2.70172	2.61521	2.50647	2.68966	11.7412	10.8761	10.2432	11.5486	0.348304	0.314784	0.387829	0.305654	66.9413	63.0426	59.6943	62.8415	27.1279	10.9249	29.9381	12.6634	1383.26	959.46	1246.13	1192.05	0.0380006	0.0382703	0.0429342	0.0366362	73.4705	68.7989	65.8581	69.5246	15.9759	15.5757
OPL	68	OD	PD	0.341743	0.330921	0.304483	0.346989	0.0152091	0.0131818	0.0134771	0.0152865	4.47212	4.59754	4.59504	4.47382	2.47722	2.62974	2.87628	2.41897	9.91752	11.0379	13.2097	9.45058	0.350554	0.392288	0.208426	0.391196	61.5069	71.4833	68.1018	68.3337	16.6942	13.5298	13.4704	13.2304	1048.4	1445.48	995.471	1142.51	0.0398707	0.0330376	0.0362806	0.0393733	66.7302	77.799	75.3202	73.5851	15.3097	16.4685
OPL	68	OS	PD	0.307244	0.309042	0.334346	0.324661	0.0140694	0.0137218	0.0157349	0.0143501	4.55999	4.58729	4.47712	4.52253	2.75493	2.78594	2.56049	2.57651	12.0001	12.5236	10.581	10.5804	0.274245	0.266282	0.323467	0.329267	61.9545	62.5513	56.8188	65.268	28.1545	24.9847	35.2026	24.3745	1184.92	1108.96	1095.83	1126.85	0.0369013	0.0372197	0.0387538	0.0359605	68.5313	69.1878	62.7196	71.2614	15.4452	15.5407
OPL	69	OD	PD	0.310262	0.327604	0.32935	0.310399	0.0135415	0.0148871	0.0138243	0.0131304	4.57617	4.5091	4.57251	4.61781	2.80234	2.64338	2.55216	2.77763	12.2793	11.2586	10.4759	12.2137	0.284643	0.284421	0.434736	0.314749	67.7412	66.134	72.1499	65.9358	19.4666	27.9832	-5.35639	14.5678	1153.43	1122.75	1539.54	1253.15	0.034757	0.0373107	0.0345892	0.0333379	74.4136	72.442	77.869	72.314	16.1494	15.8971
OPL	69	OS	PD	0.336746	0.33187	0.352905	0.323928	0.0151477	0.0140199	0.0154386	0.0142809	4.51369	4.55577	4.46286	4.54847	2.60989	2.56664	2.37505	2.64611	10.9767	10.4252	9.08523	11.3112	0.377324	0.398224	0.392717	0.326505	69.512	71.6131	66.5584	69.5023	7.33985	16.1827	20.1721	8.44582	1280.71	1386.84	1053.3	1264.71	0.0402251	0.039662	0.0393311	0.0360636	75.5116	77.3443	71.909	75.3528	16.2326	16.5449
OPL	70	OD	PD	0.331761	0.372433	0.361788	0.351651	0.014216	0.0166909	0.0157666	0.0153673	4.54242	4.41146	4.47363	4.48854	2.55256	2.3047	2.33893	2.35485	10.4111	8.39003	8.80154	9.07453	0.373349	0.447871	0.469657	0.43141	69.4966	67.279	76.5907	61.5328	11.5211	12.3069	9.94107	21.0155	1175.24	1203.71	1447.69	1243.61	0.0357397	0.0449663	0.0413576	0.0385029	75.3063	71.7596	82.033	66.6811	16.3172	15.9598
OPL	70	OS	PD	0.367219	0.369956	0.347355	0.356519	0.0150324	0.0158582	0.0148223	0.0159754	4.52737	4.48234	4.52198	4.46749	2.34463	2.3942	2.51944	2.36507	8.97096	9.37731	10.0143	9.04462	0.562669	0.497931	0.416124	0.445848	71.1948	73.6147	76.7064	66.2203	-12.695	-10.1805	-5.43289	14.6289	2194.54	1708.85	1472.22	1338.52	0.0395531	0.0399472	0.0384482	0.0414004	76.9314	78.3362	82.1692	71.0725	16.2319	16.6571
OPL	71	OS	PD	0.359316	0.36052	0.32295	0.318614	0.0150414	0.0151463	0.0142616	0.0138596	4.50649	4.47512	4.53891	4.56336	2.3583	2.37956	2.65948	2.67173	9.38229	9.22924	11.2423	11.3555	0.466368	0.443746	0.327496	0.336232	55.4503	62.1219	65.9561	63.7921	43.5718	32.9003	15.2647	20.287	1914.7	1473.89	1124.3	1238.65	0.039086	0.038487	0.0365639	0.0366362	61.7306	68.2763	71.6992	70.3093	14.3009	15.2621
OPL	72	OD	PD	0.296609	0.32529	0.329968	0.359933	0.0123158	0.0144201	0.0140469	0.0151197	4.66927	4.54205	4.56194	4.48444	2.96578	2.6196	2.59358	2.37754	13.9667	11.0326	10.8528	8.95507	0.268225	0.349673	0.37384	0.462969	71.7405	59.5169	64.0558	69.1491	18.0959	37.9172	5.49985	8.66161	1270.93	1293.94	1355.58	1540.14	0.0328367	0.0379701	0.0371594	0.0388351	79.0092	66.3574	70.1362	74.2184	16.6827	15.0736
OPL	72	OS	PD	0.329501	0.341756	0.322001	0.344462	0.014665	0.0149182	0.0139998	0.0147276	4.53666	4.49728	4.54533	4.53153	2.6849	2.45429	2.6692	2.45466	11.6076	9.77063	11.1919	9.67704	0.301983	0.422672	0.311016	0.455115	65.8391	60.433	68.0348	65.6403	14.7755	2.56063	9.89631	-0.366941	1125.17	1284.4	1123.48	1503.1	0.039259	0.0376603	0.0369297	0.0380907	72.1983	65.6618	73.9102	71.2391	15.9213	15.0681
OPL	73	OD	PD	0.315333	0.303253	0.325397	0.326188	0.0133501	0.012767	0.0140061	0.0145906	4.60596	4.65641	4.53899	4.50831	2.78381	2.87228	2.67694	2.60875	12.2697	12.9736	11.6777	10.8196	0.343332	0.304465	0.286107	0.283322	62.3926	62.3064	64.7203	61.0277	26.0504	16.2071	10.6411	14.8202	1361.53	1352.68	969.103	929.722	0.0376446	0.0318075	0.0367691	0.0375524	69.1872	69.3244	70.7661	66.7594	15.4236	15.431
OPL	73	OS	PD	0.283044	0.339275	0.337587	0.351156	0.0117941	0.0148772	0.0154108	0.0139204	4.70529	4.50958	4.48501	4.56406	3.07697	2.49972	2.54206	2.4955	14.8722	9.98694	10.3178	9.83803	0.23828	0.382961	0.328734	0.455438	68.521	64.2491	59.3987	66.8546	21.5	16.3052	20.0457	13.2116	1333.09	1207.9	1019.72	1484.77	0.0306886	0.0387923	0.0409799	0.0351016	76.1831	69.8738	64.7638	72.2017	16.2534	15.6734
OPL	74	OD	PD	0.311562	0.335045	0.314676	0.337333	0.0131275	0.0151807	0.014177	0.0142097	4.61606	4.4784	4.54741	4.54496	2.78791	2.56733	2.75829	2.55469	12.3853	10.6436	12.012	10.5967	0.317138	0.304942	0.265257	0.390613	65.4614	61.487	68.1669	57.9563	20.1175	19.2413	14.7433	18.8292	1361.78	961.838	1049.69	1329.21	0.0345732	0.0402735	0.0366	0.0367393	72.8477	67.0796	74.5979	63.6054	15.8394	15.4111
OPL	74	OS	PD	0.323195	0.318435	0.315707	0.319109	0.0131225	0.0140267	0.0131548	0.0130543	4.59323	4.56573	4.59985	4.61893	2.66927	2.70339	2.78212	2.71208	11.5125	11.8435	12.1866	11.5858	0.364018	0.336812	0.295829	0.364317	73.1914	68.3141	67.674	69.6383	12.3038	16.2843	11.945	10.6675	1294.11	1331.71	1164.97	1362.38	0.0334614	0.0369557	0.0314655	0.0347351	79.8356	75.076	74.3631	76.2631	16.7791	16.1941
OPL	75	OS	PD	0.335472	0.353897	0.350136	0.338544	0.0137178	0.0160787	0.015841	0.014041	4.58847	4.4298	4.44808	4.56645	2.61749	2.3767	2.38889	2.52536	11.0277	9.09817	9.20815	10.2313	0.410008	0.441557	0.392801	0.412245	69.792	58.2742	59.1701	64.9607	22.8454	25.9465	9.56026	22.0388	1505.9	1381.16	1146.13	1457.33	0.0365499	0.0409321	0.0404185	0.0378616	76.0871	63.9437	65.0145	70.5257	16.2579	14.7177
OPL	75	OD	PD	0.348166	0.340273	0.336138	0.355541	0.0139107	0.0138255	0.0139769	0.0151725	4.55172	4.57672	4.55982	4.51155	2.41763	2.44976	2.55656	2.3971	9.348	9.72211	10.3864	9.54125	0.45978	0.470864	0.385403	0.494427	72.0257	69.525	65.9877	54.1759	9.46779	31.7798	22.2169	61.7617	1588.28	1727.11	1323.89	2006.44	0.0338667	0.0352074	0.0378405	0.0394649	78.1618	75.8383	72.066	59.9032	16.4965	16.1762
ONL	1	OS	HC	0.332548	0.348391	0.310115	0.327918	0.0145909	0.0155158	0.0155041	0.0158684	4.55361	4.46788	4.49409	4.46061	2.72658	2.45625	2.77077	2.63568	12.063	9.79891	12.3824	11.3643	0.366392	0.391218	0.217325	0.247333	83.0016	71.7475	91.5573	79.5709	-15.0721	3.38313	-11.4912	2.84864	1535	1222.16	1111.49	879.716	0.0396583	0.0414827	0.0398374	0.0436794	89.5077	77.6632	98.2243	85.852	17.8566	16.5834
ONL	2	OS	HC	0.333073	0.337493	0.331436	0.349953	0.0169394	0.0151544	0.0148166	0.014639	4.39553	4.49726	4.55665	4.54117	2.60779	2.55264	2.74198	2.52305	11.0965	10.542	12.2492	10.3838	0.194263	0.398486	0.384355	0.439995	67.1955	72.1106	71.4927	67.904	6.58008	-6.73922	-3.47214	11.131	703.839	1239.31	1315.05	1406.67	0.0430548	0.0404495	0.0408074	0.0405186	73.0455	77.7846	77.4803	74.2639	16.0802	16.6176
ONL	2	OD	HC	0.354922	0.339172	0.314596	0.359486	0.0174654	0.0147191	0.0139572	0.0166443	4.39272	4.5199	4.56904	4.46985	2.37177	2.56003	2.8062	2.47065	9.11701	10.6443	12.4029	10.2008	0.37192	0.346582	0.28276	0.435655	80.8625	77.7454	72.0211	74.2121	-3.04743	4.41739	1.09514	-8.12819	1071.44	1220.4	1130.75	1456.89	0.0444886	0.0408875	0.0379984	0.0434618	86.4566	83.483	79.6556	79.6102	17.5699	17.3276
ONL	3	OD	HC	0.297704	0.322796	0.312664	0.315352	0.0134954	0.0150483	0.0146571	0.0143476	4.61096	4.50397	4.53892	4.57601	2.99239	2.70967	2.82394	2.86747	14.434	11.7799	12.9014	13.193	0.230611	0.318884	0.18902	0.277558	75.3808	81.9011	79.6317	84.7287	3.62009	-12.3832	1.84753	-9.50109	1209.2	1270.8	935.056	1378.28	0.0369755	0.0380822	0.0373619	0.0377013	82.5474	88.179	86.9714	91.4112	17.134	17.7809
ONL	3	OS	HC	0.348233	0.348555	0.339449	0.346621	0.0160319	0.0166987	0.0156027	0.0160678	4.42092	4.44695	4.5045	4.46433	2.48709	2.58894	2.62773	2.53479	10	11.15	11.6258	10.2705	0.356731	0.401189	0.366487	0.382985	70.0341	78.4331	86.2736	77.5145	4.36773	-12.5419	-23.8587	-11.7959	1039.43	1451.17	1552.32	1334.51	0.0420027	0.0444909	0.0403375	0.039568	75.9233	83.8916	92.153	83.6588	16.3935	17.2638
ONL	4	OD	HC	0.31813	0.326492	0.331258	0.328578	0.014828	0.014854	0.0147999	0.0146033	4.48633	4.52812	4.51766	4.51069	2.7728	2.55628	2.6339	2.58579	12.261	10.5265	11.1705	10.7172	0.217867	0.395484	0.341513	0.311504	91.1082	64.667	77.8756	68.3404	-4.64281	30.5974	5.36883	21.7511	1023.24	1423.87	1186.56	1089.24	0.0387934	0.0405931	0.0382696	0.0369912	97.5897	70.7358	84.4256	74.6841	18.8863	15.6241
ONL	4	OS	HC	0.335833	0.347398	0.318552	0.326289	0.0169591	0.0156452	0.015149	0.0150441	4.40797	4.45876	4.51144	4.50833	2.60201	2.50782	2.81881	2.70536	10.7931	10.2951	13.0681	11.7769	0.254736	0.342668	0.189457	0.30562	83.8483	86.4784	81.2806	84.3836	-1.85623	-0.222014	-2.14139	-0.953004	982.527	1047.56	877.455	1092.48	0.0447455	0.039129	0.0380678	0.0389267	90.0086	92.8189	87.847	90.6946	18.0221	18.2896
ONL	5	OS	HC	0.337278	0.361652	0.339926	0.31738	0.0164082	0.0169928	0.0181541	0.0147409	4.41148	4.43023	4.35312	4.55829	2.52614	2.47561	2.54097	2.8593	10.167	10.2267	10.7651	13.4512	0.290576	0.456741	0.227001	0.263068	78.4819	85.3042	94.4547	73.1287	-3.0975	-33.09	-15.2787	0.889051	949.879	1944.07	888.37	1135.35	0.0416496	0.0423262	0.0483472	0.0405644	84.7786	91.24	100.264	79.8364	17.4523	18.0421
ONL	5	OD	HC	0.317945	0.331374	0.325564	0.310829	0.0137164	0.0147312	0.0140518	0.013781	4.58054	4.51381	4.5404	4.56742	2.72936	2.67965	2.68295	2.85555	11.8916	11.6384	11.3246	13.238	0.332355	0.35231	0.297777	0.226481	80.127	83.8233	81.8254	75.1826	-13.2171	-13.0528	0.318579	7.04247	1289.59	1419.3	992.612	980.646	0.0377951	0.0369898	0.0371251	0.0347007	86.532	90.4305	88.9871	82.1724	17.6229	17.9956
ONL	6	OS	HC	0.322073	0.332168	0.306157	0.33449	0.0157614	0.0131512	0.014976	0.0156075	4.46367	4.62695	4.4926	4.50798	2.80662	2.76223	2.88646	2.66433	12.9454	12.5018	13.4602	11.4229	0.21491	0.429049	0.171881	0.355577	90.5171	80.4785	88.785	88.9579	-11.2923	-17.3406	-8.10487	-12.0847	1135.98	1729.79	899.853	1349.77	0.0397243	0.0347497	0.0373246	0.0394077	96.8361	87.4043	95.2928	95.1214	18.8319	17.4692
ONL	6	OD	HC	0.352833	0.362248	0.327354	0.353098	0.0164482	0.0158233	0.0149759	0.0166555	4.46311	4.51409	4.52064	4.4627	2.53546	2.5312	2.6577	2.48615	10.4664	10.5544	11.5653	10.2586	0.38711	0.505512	0.321471	0.457897	83.691	79.2592	79.2606	89.0506	-11.0298	-37.6894	-2.70387	-17.9463	1392.59	2133.48	1198.52	1786.27	0.0438188	0.0434128	0.0421047	0.0439886	89.1425	84.8127	85.0775	94.6126	17.9299	17.2897
ONL	7	OD	HC	0.361328	0.348344	0.336915	0.34368	0.0168371	0.0151904	0.017131	0.0154517	4.40421	4.47814	4.41226	4.50426	2.39018	2.41206	2.64369	2.64739	9.44615	9.52295	11.4063	11.5272	0.391043	0.407533	0.268864	0.381796	81.5322	72.4352	94.7203	89.1331	-8.44107	-1.74644	-9.99195	-10.0391	1162.16	1363.49	1144.53	1341.27	0.0462019	0.0405505	0.0429369	0.039694	86.9809	78.1678	100.309	95.4302	17.717	16.5683
ONL	7	OS	HC	0.337295	0.316915	0.318127	0.340107	0.0157339	0.0137771	0.0152735	0.0154049	4.46451	4.59297	4.50206	4.5115	2.60721	2.69201	2.74244	2.56568	11.3565	11.4304	12.1282	10.8335	0.324326	0.356427	0.252249	0.416553	76.4517	66.978	84.4141	88.7756	3.10467	15.8225	-18.0792	-17.7038	1105.11	1421.46	1220.46	1663.63	0.0398292	0.0375967	0.0374728	0.0377585	82.5262	74.21	91.2837	94.9446	17.2018	15.9607
ONL	8	OD	HC	0.359154	0.377865	0.370823	0.379092	0.0186338	0.0189285	0.0199436	0.019593	4.33145	4.35211	4.29275	4.32106	2.47206	2.38891	2.38054	2.38096	9.96799	9.60085	9.5127	9.63165	0.316523	0.476058	0.342546	0.382848	65.5308	59.516	58.7842	57.3154	15.4012	17.6046	32.8316	26.3623	962.767	1366.96	1120.37	1261.52	0.0455603	0.0453395	0.0511464	0.0479397	71.1224	64.2469	63.7028	61.874	15.8363	14.8743
ONL	8	OS	HC	0.355579	0.355772	0.327698	0.323728	0.0181928	0.0187673	0.0146738	0.01592	4.34013	4.31758	4.52735	4.46105	2.4586	2.47048	2.69523	2.7272	9.89556	10.164	11.6992	11.9531	0.336364	0.300958	0.327214	0.229317	63.4685	56.0526	65.7497	53.9418	10.5093	10.7134	20.7989	23.8114	1195.31	939.827	1305.6	875.618	0.0480344	0.0473257	0.0363378	0.0411599	68.5575	61.3666	72.2122	59.8334	15.4773	14.4987
ONL	9	OD	HC	0.334536	0.33972	0.347459	0.352232	0.0153224	0.0162291	0.016895	0.0170795	4.49236	4.41851	4.43485	4.40899	2.62707	2.52056	2.55313	2.4962	11.1588	10.3102	10.4373	10.3145	0.345648	0.279184	0.285918	0.342406	82.8716	80.8902	85.5322	68.8644	-2.77156	-0.0935854	-3.22618	8.15622	1136.62	837.412	930.446	992.579	0.0406672	0.0414694	0.0446596	0.042225	88.8715	86.4483	91.3378	74.2256	17.939	17.741
ONL	9	OS	HC	0.332087	0.360876	0.331485	0.339873	0.0147156	0.0175964	0.0155476	0.0162149	4.52963	4.37584	4.48336	4.4442	2.68005	2.41596	2.67748	2.5652	11.6105	9.59263	11.6532	10.659	0.326471	0.37399	0.293506	0.314949	77.7606	68.6241	82.7111	71.8979	8.8861	6.81831	-0.601124	12.6359	1159.6	1106.97	1177	988.222	0.0394077	0.0437251	0.0410293	0.0430724	84.0108	73.816	88.6204	77.7801	17.327	16.1716
ONL	10	OD	HC	0.330245	0.328322	0.310639	0.359583	0.0152493	0.0137753	0.014236	0.0181498	4.50029	4.57736	4.55244	4.39396	2.68616	2.76419	2.79917	2.45684	11.5294	12.3364	12.5862	10.0217	0.327632	0.321339	0.268242	0.372682	84.5032	73.3984	80.3951	81.3055	-5.36005	-4.44752	-4.2287	-14.9581	1289.81	1256.53	1184.08	1158.85	0.0394965	0.0369294	0.0364481	0.0444467	90.8876	79.738	86.9818	86.3991	18.0754	16.796
ONL	10	OS	HC	0.324721	0.365437	0.355391	0.34009	0.0163279	0.0164767	0.0176457	0.0156456	4.47115	4.43704	4.38652	4.49981	2.71636	2.42099	2.5617	2.59857	12.2133	9.81153	10.9289	11.0532	0.250602	0.456472	0.321708	0.426166	92.1743	85.2033	90.8494	79.4892	-24.8457	-20.868	-14.0276	-3.18848	1338.25	1748.64	1106.33	1794.17	0.0421226	0.0435482	0.0458264	0.0412286	98.3341	90.5546	96.1999	84.9084	18.9886	18.0618
ONL	11	OS	HC	0.339661	0.348882	0.313996	0.341211	0.0163438	0.0173476	0.0150908	0.0165061	4.45498	4.42258	4.51596	4.43216	2.54315	2.50848	2.80487	2.55344	10.4767	10.4497	12.7326	10.6677	0.320035	0.395411	0.207377	0.323452	85.7645	87.349	89.8479	82.5056	-3.51642	-9.55662	-8.46365	-3.24553	1125.1	1445.38	1066.4	1105.15	0.043404	0.0452309	0.0409725	0.0421448	91.8488	93.1252	96.3458	88.6131	18.2632	18.2736
ONL	11	OD	HC	0.325937	0.339983	0.341626	0.350518	0.0145658	0.0149622	0.0171213	0.0166268	4.52945	4.51638	4.42483	4.44957	2.77035	2.56663	2.60353	2.55125	12.2028	10.7582	11.5006	10.6836	0.253972	0.397352	0.340739	0.366745	80.9943	82.182	93.7642	84.3619	-2.24314	-22.4607	-34.0499	-12.0256	1017.76	1528.84	1533.49	1281.17	0.0387067	0.0422126	0.0471543	0.0420074	87.2027	88.0059	99.3416	90.4623	17.7946	17.7772
ONL	12	OS	HC	0.337228	0.342885	0.331541	0.333147	0.01673	0.0152469	0.0148831	0.0141514	4.4048	4.5403	4.52199	4.56658	2.60072	2.73311	2.6187	2.62727	11.0043	12.309	11.0905	10.9537	0.235519	0.397053	0.352922	0.376018	97.0123	84.7658	74.2392	66.837	-9.86177	-20.8164	2.78163	24.1847	1029.66	1617.86	1266.42	1384.36	0.0440338	0.0404869	0.0396696	0.0377814	103.313	90.339	80.551	72.8476	19.5243	18.0525
ONL	12	OD	HC	0.312162	0.338063	0.318139	0.33826	0.0144981	0.0152715	0.0145818	0.0155464	4.52772	4.51079	4.52715	4.49355	2.79072	2.71718	2.70353	2.56576	12.333	11.8986	11.9765	10.7424	0.215262	0.378196	0.244707	0.348362	83.1804	79.09	75.7322	81.6676	7.66082	-17.3594	-8.84897	-4.64597	1028.26	1557.55	954.594	1278.49	0.037768	0.0414962	0.0386836	0.0389839	89.9161	84.6937	82.0051	87.7401	18.0316	17.3867
ONL	13	OD	HC	0.334135	0.335724	0.330151	0.329713	0.0161898	0.0158899	0.0161407	0.0152441	4.42667	4.46561	4.44373	4.50913	2.58977	2.6631	2.64765	2.67576	10.8734	11.6679	11.1644	11.621	0.2617	0.317365	0.236722	0.311571	76.3735	71.7753	83.1718	80.1102	5.69103	3.77646	-2.30676	-7.88273	878.467	1074.78	855.046	1162.67	0.0395969	0.0426699	0.0406228	0.0400834	82.386	77.6927	89.1591	86.2941	17.2528	16.6607
ONL	13	OS	HC	0.329047	0.317056	0.323913	0.322161	0.0151785	0.0147009	0.0163666	0.0153193	4.51554	4.52693	4.41895	4.48414	2.68454	2.78677	2.6395	2.72364	11.6878	12.4387	11.2678	11.9113	0.279534	0.251942	0.147407	0.20233	79.4645	72.6836	84.9176	71.0087	4.3969	11.553	-0.809847	2.27779	1068.05	1184.91	634.479	856.655	0.0426459	0.0372344	0.0399224	0.0401864	86.3911	79.1059	90.8555	77.4413	17.5789	16.7634
ONL	14	OS	HC	0.343365	0.340877	0.301153	0.332592	0.0151053	0.0154828	0.0130953	0.0154941	4.48683	4.49542	4.61781	4.49532	2.51578	2.63887	2.91354	2.66306	10.392	11.3709	13.6508	11.4056	0.367775	0.39861	0.234735	0.325044	63.1829	74.3296	81.3911	68.1305	19.5287	-11.0514	-7.81361	-7.7981	1202.45	1407.76	1166.79	1243.78	0.0380767	0.0405053	0.0343789	0.0394191	69.1465	80.4013	88.7605	74.1209	15.5055	16.8791
ONL	14	OD	HC	0.342972	0.34283	0.33936	0.328151	0.0151382	0.0153149	0.0158197	0.0154407	4.50327	4.50797	4.46063	4.48983	2.52633	2.63951	2.49955	2.6421	10.3863	11.4738	10.1317	11.154	0.405306	0.390883	0.366769	0.28428	81.7062	81.7692	83.5457	79.9567	5.22728	10.2915	-1.07515	0.559474	1473.02	1388.85	1224.55	1150.81	0.0385847	0.0396669	0.0422783	0.040404	87.8591	87.8872	89.6509	86.335	17.7051	17.7043
ONL	15	OS	HC	0.333295	0.350986	0.326379	0.350756	0.0158489	0.016882	0.0147299	0.0159486	4.44924	4.45466	4.522	4.45928	2.5473	2.58579	2.67766	2.4294	10.5884	11.0376	11.7786	9.54389	0.284072	0.398793	0.301477	0.379999	84.9552	80.8944	70.081	71.4553	-1.2762	-18.8547	7.56236	11.3553	994.974	1399.11	1070.08	1131.02	0.0415995	0.0433563	0.040124	0.0429465	91.6019	86.4806	76.5638	77.5867	18.196	17.6262
ONL	15	OD	HC	0.330357	0.363023	0.339127	0.340319	0.0160463	0.0155018	0.0158496	0.0161818	4.4371	4.47769	4.4758	4.4641	2.6146	2.30493	2.63204	2.64856	11.2117	8.79352	11.1839	11.4424	0.262357	0.489181	0.300326	0.297095	76.0786	67.8313	71.4762	77.3865	17.6967	17.9812	7.17256	6.22376	964.727	1479.82	1010.95	998.847	0.0406247	0.0435293	0.0440676	0.0418241	82.6083	73.5541	77.9597	83.3651	17.1118	15.919
ONL	16	OD	HC	0.321802	0.313058	0.306166	0.333948	0.0148606	0.0146858	0.0133993	0.014918	4.50312	4.53954	4.59139	4.48907	2.78367	2.84791	2.85515	2.6064	12.3528	13.2727	12.8504	10.8328	0.261473	0.205373	0.224041	0.31463	76.2653	62.4923	75.1451	74.7682	6.74159	15.3615	10.1342	8.81866	1007.24	1094.72	1032.59	1099.31	0.0381522	0.0366199	0.0340826	0.0367622	82.5949	69.2703	82.426	80.7119	17.1986	15.5226
ONL	16	OS	HC	0.348663	0.333657	0.319957	0.353418	0.0166767	0.0164319	0.0145704	0.0161458	4.42136	4.46727	4.55757	4.48926	2.54851	2.63555	2.75072	2.59242	10.8249	11.3742	12.3668	11.2944	0.326323	0.334961	0.337368	0.428972	82.0073	85.1269	81.4249	87.3953	-10.0289	-4.65855	-6.92638	-16.8975	1144.2	1272.26	1610.06	1843.5	0.0426665	0.0433303	0.0393092	0.0424998	87.7758	90.563	88.0842	92.7726	17.7941	18.0759
ONL	17	OD	HC	0.34898	0.362034	0.339538	0.332593	0.0157031	0.0148609	0.0166568	0.015264	4.46167	4.53435	4.45673	4.54254	2.51826	2.4272	2.60583	2.71762	10.2793	9.65987	11.082	12.0898	0.373405	0.482209	0.340731	0.358359	76.8893	80.6559	82.1271	85.8962	-2.34326	-12.6807	-19.6364	-9.9027	1231.97	1702.21	1315.22	1657.35	0.0405647	0.0387911	0.0430746	0.0405186	82.7775	87.0423	88.3465	92.4167	17.1347	17.4261
ONL	17	OS	HC	0.340915	0.346416	0.333856	0.344562	0.0158877	0.0142041	0.0152713	0.015713	4.46886	4.54131	4.50638	4.48706	2.59877	2.52331	2.67149	2.5835	10.9842	10.2189	11.7285	10.8215	0.320056	0.450459	0.33187	0.362863	79.9057	69.4436	81.0922	85.8796	-4.32447	4.51139	-10.7921	-14.8122	1181.85	1366.48	1202.56	1222.34	0.0457996	0.0356968	0.0411388	0.03982	86.0578	75.448	87.2693	92.2265	17.5653	16.1627
ONL	18	OD	HC	0.356502	0.339679	0.32324	0.342023	0.016231	0.0143949	0.0166862	0.0164927	4.46117	4.54302	4.4429	4.45774	2.47617	2.56595	2.82843	2.67247	10.1017	10.6813	13.1775	11.9661	0.405886	0.39847	0.224758	0.370853	80.4802	77.4174	90.3217	99.8387	-0.780407	0.249327	-15.4653	-35.6115	1396.8	1387.2	1252.96	1758.28	0.0425371	0.0366913	0.0481187	0.0432442	86.3291	83.8696	96.6762	105.42	17.5831	17.2581
ONL	18	OS	HC	0.341206	0.368374	0.34015	0.340939	0.015868	0.0148918	0.0173741	0.0171871	4.47526	4.54682	4.40834	4.43321	2.61266	2.40597	2.70654	2.66091	11.0434	9.63394	12.4453	11.832	0.369286	0.553293	0.290333	0.340352	91.562	82.659	92.0322	105.772	-8.51505	-19.1459	-17.7205	-34.624	1368.21	2081.96	1278.8	1841.77	0.0421774	0.0384076	0.0459266	0.0459126	97.594	88.5253	98.083	111.718	18.8511	17.622
ONL	19	OD	HC	0.330448	0.352221	0.335716	0.347712	0.0160662	0.0164712	0.0150064	0.0146702	4.45726	4.45166	4.49893	4.56619	2.7047	2.50371	2.57995	2.68608	11.9747	10.1824	10.8393	11.7492	0.290363	0.403962	0.354013	0.366495	83.7867	84.8281	83.3201	65.579	-7.24391	-21.6554	-4.19085	12.7196	1093.44	1522.76	1191.86	1277.7	0.0422678	0.042759	0.0403112	0.0390298	89.7614	90.3091	89.2908	71.7124	18.0937	18.073
ONL	19	OS	HC	0.334301	0.320421	0.317581	0.344917	0.0166248	0.0131968	0.0144289	0.0140949	4.43727	4.60378	4.56015	4.55618	2.64591	2.72273	2.81601	2.52048	11.6251	11.8809	12.7228	10.0968	0.361608	0.348289	0.290277	0.433213	93.8126	64.0842	90.3936	67.5285	-35.8591	13.6202	-17.2781	8.75544	1726.41	1408.25	1510.98	1514.87	0.0427913	0.0346088	0.0368628	0.0357773	99.7399	70.8134	97.3617	73.8078	19.0919	15.6206
ONL	20	OD	HC	0.336474	0.355539	0.322058	0.327309	0.0157157	0.014132	0.0154517	0.0146736	4.49463	4.57482	4.4642	4.51577	2.58389	2.49021	2.65913	2.66667	11.0958	10.2712	11.396	11.3434	0.359902	0.484975	0.238498	0.334934	89.7634	69.5975	86.2293	81.439	-33.8359	7.43041	5.43811	7.87455	1742.28	1724.45	884.642	1107.46	0.0428451	0.0369653	0.0396765	0.0358918	95.8709	74.7485	92.7139	87.5659	18.5957	16.1031
ONL	20	OS	HC	0.354827	0.363718	0.33219	0.348684	0.0167239	0.0146326	0.0158667	0.0151769	4.43079	4.51296	4.46991	4.49136	2.40101	2.39102	2.72486	2.46611	9.49136	9.42537	12.0393	9.75031	0.419911	0.501687	0.23278	0.41329	85.5093	77.2338	83.61	83.5522	-9.89542	13.0988	-2.09514	-0.0697104	1344.94	1399.75	983.85	1334.82	0.0429041	0.0354729	0.0396919	0.0385717	91.0392	83.0787	89.7948	89.4732	18.1573	17.1362
ONL	21	OD	HC	0.326809	0.335646	0.320409	0.333109	0.0152422	0.0152222	0.0145938	0.0146308	4.50385	4.52027	4.53214	4.54079	2.68871	2.6153	2.64295	2.68513	11.3928	11.1446	11.118	11.7271	0.268671	0.399107	0.29833	0.363477	75.086	77.7173	76.7451	84.0402	10.8556	-12.495	4.13831	-3.10971	983.084	1643.82	1081.05	1328.31	0.0445649	0.0407964	0.0383619	0.0375638	81.4217	83.833	83.064	90.5344	17.065	17.2377
ONL	21	OS	HC	0.318672	0.329505	0.30669	0.324798	0.0143446	0.0144839	0.0139174	0.0155469	4.53332	4.54814	4.57035	4.49661	2.78616	2.69809	2.91521	2.7588	12.3228	11.7782	13.4044	12.4807	0.264248	0.368607	0.182588	0.273261	78.9746	82.4436	89.1784	85.4522	-2.75595	-17.2976	-9.01646	-16.4859	1114.93	1602.93	1071.66	1301.56	0.0369643	0.0387748	0.035653	0.0383083	85.5488	88.9349	95.7609	91.5836	17.5543	17.8238
ONL	22	OD	HC	0.353433	0.358409	0.345684	0.343887	0.0152152	0.0156887	0.0152011	0.0151586	4.49188	4.48098	4.51092	4.50491	2.42926	2.3601	2.51517	2.60033	9.93431	9.14672	10.379	10.9013	0.445106	0.453727	0.422269	0.380548	90.6236	73.2014	89.4556	84.2743	-7.8197	12.6686	-36.415	-21.1959	1497.07	1375.12	1844.51	1431.27	0.0399388	0.0401238	0.0381515	0.0405644	96.8439	79.0951	95.9356	90.1129	18.6545	16.6841
ONL	22	OS	HC	0.337423	0.35877	0.334764	0.357121	0.0153918	0.016378	0.0158037	0.0160232	4.4789	4.44836	4.47458	4.47313	2.58463	2.42503	2.68066	2.42875	10.7758	9.84475	12.0052	9.58689	0.396191	0.426483	0.284094	0.462418	91.5727	86.0548	85.8281	86.4911	-31.2815	-17.7506	-5.38498	-32.5119	1761.61	1527.26	1237.68	1704.77	0.0412428	0.0445926	0.0399376	0.0430954	97.87	91.535	91.7251	92.1074	18.7832	18.1497
ONL	23	OS	HC	0.346008	0.365788	0.356217	0.318283	0.0140126	0.0162097	0.0159911	0.0148938	4.55335	4.4353	4.45096	4.5043	2.50473	2.31656	2.39227	2.7035	10.1754	8.87117	9.2767	11.7367	0.45966	0.484754	0.395344	0.296523	75.4148	66.4642	72.6744	77.349	-12.9147	11.5661	-12.4808	2.76978	1682.04	1548.51	1255.32	1121.34	0.0367705	0.0427313	0.0408633	0.0378043	82.1193	72.1489	78.1997	83.3185	16.8773	15.8068
ONL	23	OD	HC	0.335021	0.330095	0.355263	0.345868	0.0143818	0.0147279	0.0133157	0.0143986	4.54693	4.54168	4.62487	4.55607	2.62104	2.71432	2.5091	2.54801	10.9455	12.2889	10.6448	10.6802	0.373148	0.337524	0.567234	0.450189	74.9749	80.188	72.0041	59.7629	15.7635	-0.428195	39.685	51.6529	1337.28	1294.8	2309.53	1757.93	0.0388978	0.0403157	0.0374062	0.0381479	82.0118	86.2831	77.2895	65.5964	16.9614	17.5233
ONL	24	OS	HC	0.351591	0.360627	0.342818	0.352308	0.0157928	0.0164855	0.0177746	0.0162712	4.47777	4.42478	4.3819	4.47059	2.51189	2.41034	2.59623	2.4929	10.1492	9.41871	11.3063	10.2022	0.371434	0.411292	0.307732	0.40765	71.0472	71.393	93.1389	83.4474	2.18163	20.1804	-16.676	-8.89603	1183.26	1441.62	1409.87	1365.57	0.0431283	0.0411726	0.0431592	0.0450079	77.0556	76.8195	98.8339	89.6589	16.5036	16.3817
ONL	24	OD	HC	0.326188	0.35218	0.339046	0.352942	0.0158616	0.015337	0.0171684	0.0143818	4.47524	4.51742	4.41944	4.55215	2.75379	2.6208	2.54556	2.5623	12.4949	11.5822	10.5598	11.019	0.250147	0.441465	0.290608	0.480011	88.6666	76.3064	74.7182	68.7715	-9.94644	-8.84327	-1.17247	17.9549	1117.71	1581.58	1137.99	1584.71	0.0424392	0.0424432	0.0417309	0.0341167	95.2869	82.1783	80.2483	74.5494	18.625	17.015
ONL	25	OS	HC	0.333991	0.334013	0.329461	0.360293	0.0161495	0.0144863	0.0148181	0.0164918	4.45109	4.54063	4.51975	4.42645	2.5679	2.62432	2.60915	2.39597	10.6601	11.085	11.0198	9.36296	0.290549	0.37519	0.36902	0.401475	61.3998	69.0349	70.8579	71.4031	22.025	3.33083	18.6478	-12.1278	903.212	1311.76	1293.97	1121.24	0.0424101	0.0399479	0.0361739	0.0408278	68.1906	75.6398	76.4876	77.0996	15.2799	16.2496
ONL	25	OD	HC	0.31881	0.325684	0.324679	0.345192	0.014401	0.0146948	0.014758	0.0164512	4.56805	4.5315	4.50972	4.44294	2.8433	2.66071	2.59861	2.56707	12.8894	11.4041	10.98	10.8713	0.294798	0.374871	0.344797	0.343631	85.1642	81.8733	82.9095	89.552	-14.4815	-12.8236	-7.02787	-7.09671	1353.49	1508.52	1194.87	1144.33	0.0384686	0.040019	0.0386518	0.041744	91.936	87.5737	89.1001	95.2787	18.1689	17.733
ONL	26	OS	HC	0.367064	0.366329	0.340619	0.339687	0.0177677	0.016284	0.0175985	0.0155783	4.39483	4.46341	4.40382	4.47598	2.46513	2.40964	2.65105	2.534	10.2842	9.65664	11.5123	10.5978	0.399916	0.503328	0.250457	0.329375	89.8649	73.9078	83.3499	69.1849	-20.8853	-5.70776	-5.14388	13.4468	1682	1761.28	950.415	1064.12	0.0484312	0.0446916	0.0457564	0.0409309	95.7352	79.5517	89.1814	75.7189	18.633	16.68
ONL	26	OD	HC	0.368953	0.366857	0.331476	0.35895	0.0181099	0.0176145	0.0169816	0.0168504	4.39448	4.45141	4.42068	4.41028	2.50098	2.50714	2.59348	2.44268	10.6994	10.6795	11.1153	9.88083	0.386024	0.514473	0.255649	0.410104	92.2105	81.9599	85.9404	78.2357	-8.73005	-24.8942	0.62183	-1.2439	1379.92	1999.59	979.182	1196.11	0.0490863	0.0467874	0.0438609	0.0422708	97.9007	87.1353	92.3666	83.676	18.9044	17.5853
ONL	27	OD	HC	0.325128	0.334204	0.340957	0.356721	0.0162833	0.0161647	0.0151208	0.0163048	4.4309	4.47436	4.50715	4.45731	2.73657	2.68309	2.5606	2.49857	12.1891	11.8899	10.8586	10.3972	0.200391	0.347703	0.363448	0.41065	75.2815	99.8179	76.5519	98.8256	1.21598	-23.0738	14.0025	-29.9544	884.746	1748.27	1201.79	1491.93	0.0444614	0.0429061	0.0374162	0.0422593	81.5497	106.159	82.2092	104.777	17.1731	19.6272
ONL	27	OS	HC	0.31984	0.31988	0.327292	0.35133	0.0157689	0.0152753	0.0152358	0.0164544	4.48883	4.50581	4.50843	4.45854	2.75486	2.78493	2.68556	2.61746	12.1632	12.6214	11.8431	11.3181	0.245988	0.266724	0.334197	0.367438	85.3337	83.5601	88.3109	91.7414	-2.81074	-11.6117	-31.2783	-17.1039	1025.66	1199.6	1750.58	1661.33	0.0406781	0.0403659	0.0419666	0.0420875	91.5345	89.5979	94.3442	97.4866	18.2552	17.9758
ONL	28	OD	AD	0.330182	0.325265	0.333966	0.333588	0.0160641	0.014259	0.0169247	0.0164146	4.45536	4.57651	4.41554	4.45564	2.69588	2.70796	2.65039	2.68549	11.8752	11.8554	11.5537	11.6923	0.321714	0.38475	0.241577	0.282065	95.7595	85.0288	93.1975	75.3057	-29.6869	-47.4119	-13.0494	-14.0547	1484.21	2098.28	1079.4	1148.13	0.0417384	0.037682	0.0449916	0.0427174	101.589	91.1157	98.9287	80.7066	19.2702	18.0015
ONL	28	OS	AD	0.331681	0.344192	0.322361	0.356835	0.0158254	0.0172134	0.0161309	0.0185651	4.48954	4.44511	4.44684	4.36981	2.72241	2.60422	2.75248	2.54825	12.1087	11.3794	12.3395	10.8074	0.304105	0.353526	0.180743	0.274567	88.9667	80.4105	86.5059	91.1677	-21.3223	-10.7732	-12.6067	-13.6941	1305.85	1327.64	880.819	1057.08	0.0412308	0.0456064	0.0415023	0.0468975	95.1622	86.2861	92.5755	97.0143	18.583	17.6021
ONL	29	OD	AD	0.336897	0.348615	0.318195	0.334727	0.0162732	0.016549	0.0152401	0.0168035	4.44655	4.47171	4.49564	4.43992	2.65042	2.61338	2.78613	2.65791	11.4217	11.4447	12.739	11.603	0.26745	0.443068	0.174965	0.304311	84.9335	97.8523	88.7704	87.282	-8.47242	-30.9663	-3.785	-13.8802	1078.76	1874.79	951.748	1309.49	0.0415259	0.0418884	0.0398923	0.0442062	90.8695	103.357	95.551	93.3122	18.1355	19.399
ONL	29	OS	AD	0.317869	0.319799	0.313803	0.345254	0.0142886	0.0149091	0.0136186	0.0149266	4.52949	4.50677	4.61168	4.56746	2.74882	2.72813	2.90326	2.64581	11.855	11.915	13.4642	11.6751	0.279712	0.22617	0.29526	0.428703	72.6971	76.3973	79.8909	81.6666	5.8341	6.61619	2.31492	-13.8681	1050.44	861.584	1390.37	1719.9	0.0392001	0.0383474	0.0375538	0.0402781	79.5424	82.6753	86.4164	87.4338	16.7799	17.279
ONL	30	OD	AD	0.322259	0.324284	0.323578	0.317328	0.0156629	0.0144199	0.015058	0.0147876	4.44641	4.54354	4.52426	4.49564	2.73644	2.6905	2.74947	2.66915	12.012	11.5432	12.0452	11.4149	0.168598	0.329567	0.245217	0.265274	70.7612	69.9984	76.3412	77.4916	1.75491	6.35268	7.05105	1.93948	702.958	1213.77	979.766	994.249	0.0398962	0.0367662	0.0394559	0.0360063	77.1052	76.8884	82.9068	83.549	16.6325	16.3868
ONL	30	OS	AD	0.322764	0.343377	0.317237	0.318468	0.0153291	0.0157001	0.0144776	0.0138019	4.47205	4.45087	4.52928	4.57396	2.69363	2.50646	2.74725	2.70488	11.6274	10.1586	12.1715	11.5384	0.229063	0.344648	0.231703	0.325035	77.3478	75.8016	64.1056	76.8617	5.66598	2.84672	13.4617	6.13963	857.313	959.923	902.802	1270.43	0.0384098	0.0425846	0.0389223	0.0344946	83.8672	82.1063	70.8246	83.775	17.4053	17.0668
ONL	31	OD	AD	0.34494	0.346154	0.326081	0.339713	0.0155687	0.0141572	0.0155812	0.0135459	4.51061	4.58815	4.51552	4.62221	2.69588	2.5346	2.82978	2.6916	12.0361	10.4689	13.356	11.9226	0.409427	0.475986	0.285226	0.457548	77.7885	64.9919	92.7202	83.6263	-7.9246	19.8815	-27.0263	-16.8569	1598.66	1721.94	1764.62	1886.51	0.0405252	0.0373402	0.0389635	0.0356398	83.3549	71.606	98.9073	89.3286	17.1482	15.5745
ONL	31	OS	AD	0.346939	0.346252	0.332702	0.341286	0.0147479	0.013833	0.0160583	0.014977	4.54634	4.60614	4.46177	4.51639	2.61147	2.55961	2.6908	2.63071	11.3601	10.5492	12.1244	11.359	0.441252	0.498288	0.282608	0.339212	79.5386	72.9822	89.0109	81.0388	-17.7612	10.3523	-15.1463	-4.37664	1672.28	1820.44	1301.5	1239.14	0.0407383	0.0374309	0.0443148	0.0385144	85.2228	79.2289	94.6914	87.1693	17.4215	16.5501
ONL	32	OD	AD	0.314269	0.351165	0.315582	0.31514	0.0157345	0.017501	0.0150757	0.0146038	4.45858	4.38845	4.49035	4.5397	2.8323	2.49852	2.76009	2.8317	12.772	10.335	12.355	12.921	0.148088	0.377131	0.21144	0.27018	87.5493	94.9406	82.7959	86.9151	1.62771	-31.5972	-4.78166	-10.8493	766.277	1476.18	883.074	1304.28	0.0400117	0.0450087	0.0380805	0.0358345	94.0572	100.184	89.4749	93.3044	18.5309	19.0796
ONL	32	OS	AD	0.336438	0.320008	0.316849	0.322201	0.0171022	0.0149243	0.013969	0.0139393	4.38248	4.51492	4.57365	4.56793	2.57842	2.82002	2.8156	2.72533	10.7071	12.8098	12.8124	12.0779	0.220025	0.237431	0.243409	0.285676	90.6915	88.9373	80.3097	79.1908	-5.82986	-4.15412	5.42653	6.21414	761.858	1086.24	1144.71	1126.22	0.0421214	0.0380408	0.0344895	0.0386862	96.6531	95.4305	87.1519	85.7866	18.9001	18.6697
ONL	33	OD	AD	0.320717	0.3103	0.313293	0.327392	0.0147674	0.0140023	0.0139321	0.0153902	4.48909	4.55692	4.56556	4.47936	2.62147	2.79494	2.78558	2.58403	11.1104	12.2949	12.4735	10.7285	0.278259	0.222111	0.198007	0.330626	68.0295	74.7015	70.3079	80.2665	9.96378	6.92451	7.64557	22.6529	913.077	960.29	939.549	1181.41	0.0397132	0.0355269	0.0366494	0.0382624	74.0968	81.6108	77.0946	86.3317	16.1977	17.0867
ONL	33	OS	AD	0.30372	0.307247	0.308194	0.322853	0.0145343	0.0124737	0.0136505	0.0158087	4.53446	4.66951	4.58144	4.45683	2.87438	3.00626	2.97499	2.6681	13.23	14.3904	14.0335	11.2789	0.213246	0.30828	0.193945	0.215809	76.875	78.4703	83.6624	81.19	1.44009	-18.8154	-1.12537	5.87585	947.54	1587.11	977.101	767.171	0.0408218	0.0322319	0.0373708	0.0412172	83.4124	85.5219	90.9881	87.6129	17.3598	17.4108
ONL	34	OD	AD	0.331458	0.326453	0.328396	0.344483	0.0153584	0.013666	0.014933	0.0154011	4.49386	4.56289	4.53315	4.51007	2.58127	2.65711	2.63838	2.54674	10.7662	11.3897	11.3543	10.7523	0.346255	0.347388	0.36947	0.423626	79.2409	80.5613	81.7413	84.016	-7.66526	-2.53551	-1.22267	-4.35209	1214.27	1293.32	1376.67	1543.29	0.0396303	0.0367152	0.0375904	0.0383655	85.0649	87.1543	87.8736	89.932	17.4616	17.5833
ONL	34	OS	AD	0.318012	0.324765	0.321754	0.318041	0.0147475	0.0152247	0.014965	0.0145026	4.52227	4.48159	4.50225	4.5522	2.71855	2.66576	2.7545	2.78416	12.2221	11.2822	12.1585	12.3715	0.253534	0.260474	0.237953	0.293323	79.9182	80.1818	79.6827	76.1816	3.92501	0.331767	2.41774	-2.30634	971.518	961.403	945.908	1139.22	0.0366231	0.0411484	0.0411905	0.0393161	86.7206	86.4018	86.0077	82.8059	17.6416	17.6786
ONL	35	OD	AD	0.325407	0.323924	0.308488	0.337759	0.0159965	0.0160259	0.0143547	0.0151794	4.44954	4.45529	4.53757	4.50013	2.62386	2.81635	2.82478	2.53149	11.0681	12.7678	12.6616	10.6443	0.26184	0.222743	0.232089	0.343552	87.4679	84.2481	84.4028	83.5969	-9.98704	-1.22926	-12.1381	-9.05143	994.295	880.21	1140.55	1195.63	0.0418715	0.042914	0.0389427	0.0385946	93.8368	90.5465	90.7625	89.4648	18.5064	18.1165
ONL	35	OS	AD	0.333053	0.32858	0.303952	0.332689	0.0165863	0.0164132	0.0141696	0.0140961	4.40321	4.43443	4.53905	4.5538	2.58766	2.67709	2.90443	2.63261	10.8473	11.7368	13.613	11.337	0.200183	0.294199	0.175926	0.312	79.6342	81.5234	79.2737	65.0797	3.0295	-15.4556	8.88961	11.2139	707.992	1003.49	876.71	1073.75	0.0380421	0.0420668	0.0358294	0.037289	85.6251	86.8028	86.1608	71.5871	17.6725	17.8416
ONL	36	OD	AD	0.314112	0.330223	0.326081	0.359822	0.0149312	0.0152487	0.0160446	0.016625	4.52684	4.51015	4.49023	4.46335	2.80998	2.63754	2.7496	2.51524	12.7944	11.2172	12.4455	10.6658	0.325336	0.345019	0.281258	0.427512	85.4784	83.2494	86.7742	88.7075	-24.13	-16.2377	-29.0027	-40.4293	1785.41	1433.1	1497.9	1920.1	0.0388574	0.0395827	0.0438153	0.0449277	92.2232	89.0106	92.907	93.7613	18.1908	17.9197
ONL	36	OS	AD	0.323636	0.355384	0.324149	0.36608	0.0152842	0.0176976	0.015577	0.0180157	4.49579	4.42788	4.50165	4.41186	2.70836	2.55249	2.76606	2.54511	11.7124	10.8622	12.4943	11.2998	0.281943	0.402286	0.31017	0.476462	85.9514	94.8905	83.0676	101.976	-16.237	-39.4011	-18.4414	-66.458	1221	1810.07	1496.11	2437.6	0.0425774	0.048534	0.0412088	0.0471724	92.468	100.396	89.058	107.022	18.2067	19.1255
ONL	37	OD	AD	0.332902	0.341515	0.34125	0.347414	0.0157153	0.0153769	0.0143498	0.015002	4.47865	4.49941	4.53583	4.50954	2.68404	2.60158	2.57354	2.56385	11.804	11.0323	10.585	10.5779	0.273741	0.370124	0.389957	0.366267	85.8366	75.1148	68.2749	76.3209	-4.64609	-10.9547	6.16325	-1.5056	1062.93	1343.09	1257.2	1107	0.0387328	0.040753	0.0349081	0.0377585	92.2376	81.1928	74.1528	82.4478	18.3279	16.9652
ONL	37	OS	AD	0.296828	0.315936	0.300383	0.31049	0.0131324	0.0138931	0.0137703	0.0139232	4.63005	4.5677	4.5764	4.57463	2.92366	2.82176	2.97547	2.82113	13.6627	12.8284	13.965	12.5621	0.264577	0.286605	0.216469	0.29685	65.4423	70.6648	73.5202	79.3072	6.78647	-1.87356	1.13101	-1.14544	1197.1	1127.12	1136.14	1243.69	0.0321147	0.0359325	0.0364733	0.0353993	72.7146	77.107	80.5609	86.1951	15.9112	16.519
ONL	38	OD	AD	0.342655	0.34766	0.313683	0.332581	0.0168829	0.0165985	0.0136596	0.0159248	4.42345	4.42351	4.59129	4.4642	2.55558	2.51119	2.81376	2.67473	10.9526	10.4144	12.5392	11.6014	0.345723	0.351468	0.280235	0.298512	85.7696	84.3639	81.5993	89.8271	-2.74913	0.640995	-1.40141	-9.06916	1288.61	1111.69	1222.4	1134.78	0.0444812	0.0415314	0.0386616	0.0410454	91.4798	90.334	88.4052	95.4792	18.1937	18.0488
ONL	38	OS	AD	0.313286	0.326779	0.323181	0.323904	0.0150752	0.0141451	0.01664	0.0150508	4.48863	4.61302	4.40021	4.52507	2.77739	2.90642	2.66532	2.78341	12.3106	13.8217	11.5582	12.5331	0.238922	0.367752	0.149355	0.247751	90.722	86.5034	83.8798	84.5308	-3.52657	-12.4781	-0.205463	2.02827	1011.06	2003.02	711.272	1019.02	0.0360873	0.038949	0.0404766	0.0398085	97.0265	93.1358	89.6906	91.2295	18.8109	18.1706
ONL	39	OD	AD	0.301769	0.347861	0.321128	0.312702	0.0133198	0.0158982	0.0147392	0.0143641	4.60747	4.45466	4.53235	4.5657	2.92255	2.44567	2.83494	2.85528	13.6218	9.75232	12.9354	13.0716	0.216438	0.364742	0.229419	0.251057	66.3333	72.0687	91.0969	79.7155	3.15898	8.68364	-10.3835	-5.5627	1079.21	1113.43	1257.16	1167.41	0.034082	0.039562	0.038296	0.0390183	73.3472	78.0153	97.4556	85.7617	16.0665	16.6402
ONL	39	OS	AD	0.322349	0.347673	0.319107	0.319908	0.0145441	0.0159737	0.0153444	0.014497	4.53662	4.44993	4.49631	4.54805	2.73584	2.46237	2.7733	2.7834	12.0568	9.86759	12.4708	12.6321	0.302578	0.348945	0.217064	0.256183	79.1404	69.2794	78.7485	84.2343	3.16175	11.7489	-10.2572	-7.17411	1145.96	1084.88	999.156	1195.62	0.0400823	0.0405559	0.0405996	0.0388923	85.6157	75.4907	85.0615	90.6018	17.5276	16.327
ONL	40	OD	AD	0.318327	0.372114	0.333727	0.338619	0.0148814	0.0174093	0.0150438	0.0159809	4.51106	4.40824	4.51036	4.46544	2.74969	2.3312	2.64783	2.54527	12.0916	8.87834	11.4926	10.5478	0.248175	0.494405	0.298779	0.35526	78.9151	87.937	84.0215	79.6905	4.95246	-27.8471	-6.31181	1.2888	1025.82	1515	1136.65	1205.29	0.0396229	0.0438477	0.0412053	0.0439199	85.4783	93.1317	90.3602	85.4254	17.5104	18.3155
ONL	40	OS	AD	0.319209	0.352888	0.335254	0.351489	0.0145523	0.0168813	0.015738	0.0155945	4.53045	4.41974	4.4713	4.49321	2.73332	2.55661	2.64709	2.49292	12.1003	10.9751	11.2582	10.1509	0.264558	0.319752	0.286468	0.412334	76.4698	85.4943	87.8473	81.2781	0.0147695	3.22272	-7.01611	3.28984	1135.69	1077.62	1115.18	1386.76	0.0386251	0.0453139	0.0408224	0.0400834	83.1779	91.4248	93.7408	87.1692	17.176	18.2074
ONL	41	OD	AD	0.315318	0.343941	0.33035	0.330465	0.0150196	0.0152203	0.0160938	0.0165919	4.52048	4.51823	4.46522	4.45203	2.75478	2.62107	2.64438	2.6653	12.3204	11.2279	11.4274	11.701	0.257953	0.405746	0.281784	0.331077	87.815	84.9761	86.267	92.3552	-12.3417	-13.1405	-3.4329	-7.76558	1212.53	1529.93	1215.34	1351.67	0.0407031	0.0400432	0.0423876	0.0421677	94.486	91.1873	92.2904	98.4854	18.4835	18.1057
ONL	41	OS	AD	0.315854	0.338184	0.316845	0.344575	0.0150925	0.0159319	0.0153836	0.0163356	4.50665	4.44847	4.50284	4.43028	2.7621	2.56861	2.82727	2.48402	12.3965	10.7371	13.2331	10.0698	0.237475	0.345059	0.196008	0.344724	81.1802	79.7447	88.2871	81.5756	0.193983	2.35977	-13.606	-11.2851	1005.94	1131.55	1093.92	1209.16	0.0398393	0.0418163	0.040287	0.0385717	87.821	86.0812	95.0907	86.6729	17.8075	17.4338
ONL	42	OD	AD	0.312239	0.330309	0.309338	0.35607	0.0152087	0.0161172	0.0151757	0.0172196	4.51424	4.4638	4.51118	4.4256	2.79267	2.74487	2.86943	2.6051	12.5446	12.1871	13.2643	11.4157	0.224528	0.275111	0.143148	0.359833	79.3784	86.6373	83.6042	92.3689	-4.04497	-11.8647	1.38118	-24.4863	1058.82	1194.11	852.998	1613.22	0.0391634	0.0431707	0.0409792	0.0470808	85.9383	92.6154	90.4387	98.1122	17.644	18.3464
ONL	42	OS	AD	0.329891	0.347474	0.307493	0.322084	0.0153427	0.0169968	0.014199	0.0154166	4.47984	4.39958	4.54055	4.50614	2.66442	2.56063	2.87382	2.75145	11.4909	10.7066	13.0559	12.2291	0.257313	0.297067	0.195014	0.285154	71.4987	69.4977	78.247	84.1038	6.52424	4.04592	-3.89068	-14.3278	925.298	828.826	939.738	1258.04	0.0384531	0.0460075	0.0374059	0.0388923	77.6486	75.1079	84.9237	90.2791	16.6303	16.4161
ONL	43	OD	AD	0.346046	0.363506	0.32556	0.339882	0.0169671	0.0157469	0.0162716	0.0162775	4.42362	4.49572	4.48261	4.48014	2.54922	2.49768	2.7475	2.67292	10.5869	10.5519	12.6679	11.7104	0.373401	0.453756	0.271027	0.344515	86.8084	84.4747	91.7464	92.6651	-27.6747	-33.4943	-9.41992	-27.8359	1563.88	1977.63	1404.46	1608.57	0.0445213	0.0412141	0.0414698	0.0417211	92.6806	90.6721	97.877	98.1735	18.3147	17.8996
ONL	43	OS	AD	0.324598	0.358804	0.325452	0.367875	0.0156545	0.015963	0.0157	0.0191164	4.51339	4.5068	4.51507	4.35265	2.79863	2.56831	2.78359	2.47404	12.7639	11.1341	12.666	10.2541	0.30767	0.452416	0.345667	0.431473	85.6372	88.1866	92.0806	85.113	-19.6395	-29.3374	-31.5592	-36.1053	1474.35	1924.23	1639.59	1666.58	0.0417608	0.0449175	0.0421071	0.0480542	91.4844	93.867	98.5908	89.8447	18.1903	18.3405
ONL	44	OD	AD	0.336918	0.327975	0.310024	0.327787	0.0170513	0.0155056	0.0150325	0.0146301	4.43409	4.50596	4.51359	4.59083	2.7178	2.74476	2.85091	2.82213	11.917	12.4695	12.8812	12.9504	0.29886	0.347591	0.190834	0.395793	91.8027	90.8153	83.3868	85.1711	-26.138	-36.1342	-6.13933	-19.0896	1392.42	1643.38	974.653	1724.25	0.0460112	0.0419176	0.0397093	0.0385144	97.1917	96.7211	89.7687	91.0236	18.8983	18.6916
ONL	44	OS	AD	0.328693	0.349879	0.330104	0.334028	0.0166246	0.0168563	0.0168105	0.0151075	4.46448	4.4476	4.41322	4.50841	2.72629	2.66795	2.70489	2.6505	12.4715	11.9097	11.6972	11.4275	0.274119	0.370539	0.210421	0.33295	84.2143	93.457	81.0874	85.8124	-25.7033	-37.0122	-12.4649	-11.5893	1414.64	1769.16	875.267	1282.18	0.0454416	0.0438963	0.0439934	0.0388351	90.2424	98.9894	86.994	91.6076	18.1282	18.9965
ONL	45	OD	AD	0.314114	0.339738	0.318991	0.342192	0.013959	0.0148181	0.0148229	0.0155999	4.58159	4.52442	4.49897	4.48038	2.84189	2.72313	2.67349	2.62966	12.8008	12.0607	11.3005	11.148	0.304094	0.354814	0.265582	0.307172	78.14	76.6929	76.9531	71.9444	-13.5916	-2.3416	14.8247	-4.96115	1545.18	1339	913.139	1017.15	0.0387154	0.0380908	0.0385129	0.0406445	84.9808	83.3373	83.5265	77.6736	17.3585	17.2015
ONL	45	OS	AD	0.312921	0.322557	0.331793	0.340711	0.0147347	0.0144881	0.015819	0.014205	4.50961	4.55147	4.46049	4.5581	2.73967	2.72033	2.66288	2.60932	11.9301	11.8405	11.5394	11.043	0.245569	0.304979	0.277543	0.394775	68.8698	73.0151	63.7071	63.2722	12.1734	9.93753	11.4654	28.5601	992.433	1107.74	983.263	1373.1	0.0373409	0.0399013	0.0408906	0.0374951	75.4678	79.8788	69.4555	68.9522	16.3491	16.7891
ONL	46	OD	AD	0.346832	0.354095	0.340826	0.343246	0.0181527	0.0161149	0.017149	0.0167171	4.37764	4.53841	4.44943	4.46494	2.73007	2.66803	2.70458	2.70116	12.3658	11.887	12.2931	12.3442	0.257292	0.460889	0.369795	0.404729	94.7587	89.4498	92.9054	90.509	-13.4541	-51.1325	-39.5077	-54.6394	1243.14	2420.3	1907.71	1962.07	0.0470079	0.0463942	0.0480814	0.0437138	100.278	95.5928	98.6863	96.3924	19.2415	18.4363
ONL	46	OS	AD	0.35134	0.341257	0.328645	0.331079	0.017213	0.0174275	0.0152713	0.0145244	4.44337	4.42031	4.53393	4.55541	2.56858	2.64205	2.89828	2.7054	10.9307	11.5903	13.5701	12.0411	0.413373	0.340137	0.32771	0.307425	88.6359	85.0493	85.2489	77.6215	-37.1013	-45.295	-21.462	-6.58679	1670.56	1805.14	1598.53	1203.36	0.0451669	0.0468876	0.0398728	0.0378731	94.2986	90.4981	92.0657	84.0564	18.4665	18.1138
ONL	47	OD	AD	0.334804	0.347594	0.321199	0.341664	0.0165286	0.0151676	0.0153644	0.0164115	4.4315	4.49649	4.50333	4.45206	2.63572	2.44465	2.79563	2.59658	11.1718	9.73871	12.8953	11.2915	0.246699	0.416923	0.222188	0.333089	81.4692	74.6312	92.0951	82.2021	-0.361161	-2.76488	-8.34964	-19.8144	887.067	1274.51	1246.01	1419.81	0.0425174	0.0369108	0.040624	0.041366	87.5401	80.727	98.7433	88.2408	17.8126	16.8756
ONL	48	OD	PD	0.328473	0.309471	0.335724	0.391942	0.0148505	0.0137045	0.0134496	0.0163551	4.51457	4.58356	4.61589	4.57937	2.65298	2.84614	2.79273	2.57908	11.4872	13.042	12.5365	11.4359	0.337617	0.292584	0.416463	0.664452	73.2428	72.3316	70.9054	59.2547	6.21887	1.61188	9.07902	74.011	1145.73	1182.37	1466.12	2580.06	0.0365794	0.035503	0.0379488	0.0397398	79.1694	78.4526	77.1611	64.6217	16.7494	16.6862
ONL	48	OS	PD	0.328719	0.313754	0.344501	0.347859	0.0139662	0.0147982	0.0156557	0.0156029	4.55626	4.51687	4.46039	4.45395	2.69549	2.81148	2.55127	2.4262	11.7338	12.6016	10.6476	9.51113	0.312649	0.222532	0.322321	0.388534	67.1709	63.6547	72.5905	69.7318	12.2555	11.9589	10.7923	8.04091	1191.31	861.927	988.564	1084.69	0.0382259	0.0376839	0.0398151	0.0409652	74.0025	69.7155	78.2173	75.4968	16.0532	15.726
ONL	49	OD	PD	0.329413	0.355534	0.309398	0.320851	0.0144775	0.0149219	0.0134059	0.0139241	4.52906	4.53401	4.58417	4.5561	2.65524	2.50648	2.80847	2.68147	11.1501	10.2211	12.2969	11.5038	0.336874	0.469063	0.263237	0.311384	74.3839	76.6048	70.4283	71.5844	-14.3773	-14.3079	9.74692	12.8154	1376.24	1650.23	1147.26	1115.76	0.0362691	0.0381119	0.0346451	0.0358116	80.792	82.6365	77.3764	77.9992	16.902	17.0647
ONL	49	OS	PD	0.345871	0.373738	0.350844	0.35259	0.0146639	0.0152679	0.0146025	0.0153777	4.5172	4.50542	4.55425	4.50114	2.47291	2.26233	2.45553	2.54059	10.0594	8.35181	9.85326	10.5085	0.423068	0.572733	0.474244	0.448152	81.7952	69.6546	77.3532	79.1787	-18.5036	10.1309	-13.8368	8.02059	1538.58	1785.7	1891.73	1464.85	0.0354893	0.0398025	0.0407236	0.0396253	87.9503	75.0569	83.6678	84.6889	17.6621	16.106
ONL	50	OD	PD	0.322019	0.351523	0.323565	0.32335	0.01388	0.0158321	0.0153439	0.0149136	4.56449	4.47422	4.48172	4.53017	2.73468	2.54674	2.6531	2.72456	12.1348	10.8562	11.5263	12.0424	0.348944	0.413727	0.258146	0.321501	70.1649	79.0681	83.807	87.5712	15.2294	-21.0295	2.87737	-9.4516	1319.23	1614.63	1051.83	1439.26	0.0362253	0.0436327	0.0371314	0.0422708	77.4322	84.7347	90.1366	93.8935	16.3728	17.4055
ONL	50	OS	PD	0.316107	0.337687	0.320218	0.357934	0.0142273	0.0149531	0.0143164	0.0169774	4.57032	4.50772	4.54057	4.4002	2.82105	2.57853	2.78814	2.34771	12.8189	10.9452	12.4536	9.1039	0.285346	0.363697	0.230262	0.4268	78.6683	81.6668	68.2102	56.9133	3.50437	-6.19467	6.70505	61.3726	1213.54	1172.68	934.223	1655.75	0.039425	0.0405819	0.040997	0.0418585	85.1668	87.5386	74.5996	61.9469	17.4839	17.7508
ONL	51	OD	PD	0.312763	0.328127	0.314062	0.336193	0.0140399	0.0144151	0.0144295	0.0164506	4.55689	4.54445	4.55885	4.43601	2.88041	2.65147	2.88465	2.5652	13.2267	11.3005	13.366	10.7237	0.203289	0.310176	0.176429	0.285273	77.6666	74.5229	76.9075	87.9446	6.05394	5.71512	-0.264381	-9.75906	952.207	1138.96	849.332	989.786	0.0376493	0.0385683	0.0417301	0.044023	84.8153	81.3792	83.9986	93.8579	17.4246	16.9945
ONL	51	OS	PD	0.348726	0.347153	0.310212	0.334956	0.0171657	0.015668	0.0149804	0.0149058	4.37987	4.49381	4.50189	4.50526	2.51316	2.53715	2.77269	2.58043	10.1595	10.7231	12.2352	10.7751	0.288797	0.416726	0.19855	0.315332	81.7569	76.3168	75.7016	78.5352	-5.0004	-14.7454	8.44504	4.71439	878.752	1448.16	817.969	1000.42	0.0438921	0.0426615	0.0385066	0.036075	87.1884	81.7924	82.3623	84.5514	17.8505	17.0934
ONL	52	OD	PD	0.302914	0.358324	0.299805	0.327571	0.0141261	0.0154985	0.0135837	0.0143805	4.57889	4.49241	4.59406	4.54106	2.99846	2.46647	2.8369	2.63938	14.1939	9.80475	12.9254	11.2024	0.197349	0.450718	0.243304	0.346628	89.0959	78.8434	75.7477	77.1758	-7.92631	-26.9769	0.477257	-5.09817	1192.96	1591.15	1102.86	1203.17	0.0373299	0.0411666	0.0342668	0.0384686	96.2708	84.3168	82.6656	82.826	18.7276	17.2738
ONL	52	OS	PD	0.318795	0.335853	0.314046	0.327588	0.0147114	0.0153391	0.0137637	0.0149154	4.52825	4.49943	4.58098	4.50197	2.84188	2.61681	2.87257	2.63253	12.8435	10.9479	13.0597	11.1887	0.259701	0.370693	0.248324	0.281921	89.2076	87.1596	80.6789	69.7239	-3.82795	-11.8214	-6.76644	10.3029	1177.78	1280.51	1235.28	954.395	0.0381723	0.040087	0.0370883	0.0410225	96.08	93.169	87.6645	75.7443	18.6638	18.361
ONL	53	OD	PD	0.346188	0.321286	0.32561	0.323925	0.0156018	0.0143648	0.0149872	0.0154361	4.46718	4.56753	4.51119	4.47109	2.50757	2.6979	2.69655	2.64135	10.3081	11.8323	11.6923	11.1294	0.34853	0.347239	0.274609	0.246445	69.7203	69.2674	75.8582	76.7721	0.683937	5.71977	-6.38462	5.20386	1111.59	1323.92	1128.1	862.7	0.0407477	0.0387489	0.0362384	0.0397627	75.302	75.6965	82.0175	83.1012	16.3135	16.3214
ONL	53	OS	PD	0.309565	0.307791	0.300796	0.299605	0.0141181	0.0156287	0.0146113	0.0134617	4.53914	4.49791	4.51954	4.60815	2.81922	2.81851	2.86831	2.95661	12.6705	12.7497	13.168	14.0421	0.192499	0.195759	0.141395	0.183667	66.9382	79.934	76.0031	74.3362	10.4508	-5.71316	5.28945	-0.72229	948.289	1009.61	783.614	1093.09	0.0389963	0.0403949	0.0373065	0.0385602	73.9491	86.4294	82.8905	81.6572	16.1505	17.7163
ONL	54	OD	PD	0.328283	0.328208	0.331991	0.328167	0.0159961	0.0138855	0.0177995	0.0151804	4.44842	4.55816	4.36663	4.50834	2.68885	2.67745	2.6053	2.72613	11.6541	11.5168	10.878	11.9833	0.263805	0.353421	0.161715	0.295437	89.0434	73.4401	74.1912	82.6796	-7.22247	3.38157	-0.607789	-11.5812	974.305	1214.04	649.756	1213.72	0.0408064	0.0364632	0.0464965	0.0398658	95.1876	79.8028	79.7504	88.8209	18.6761	16.7762
ONL	54	OS	PD	0.329235	0.3153	0.318928	0.314761	0.0157213	0.0136855	0.015798	0.0133571	4.46763	4.60247	4.46728	4.59906	2.65584	2.89732	2.795	2.83419	11.36	13.4797	12.6365	12.9302	0.269495	0.281041	0.158051	0.309656	82.3826	76.5103	74.6571	72.5979	2.97244	-3.76023	3.72447	5.75144	946.573	1315.06	779.122	1234.45	0.0384417	0.0374683	0.0406846	0.0344488	89.012	83.4329	81.079	79.0944	17.9071	17.205
ONL	55	OD	PD	0.343895	0.31236	0.305825	0.318835	0.0176197	0.0137267	0.0142084	0.0146652	4.36482	4.57477	4.55469	4.53396	2.5128	2.99052	2.97342	2.75352	10.3071	14.4809	13.9943	12.1461	0.223112	0.239096	0.176555	0.300901	81.7498	70.9439	70.607	75.1352	2.24427	9.43777	6.50525	3.16983	743.639	1100.17	879.835	1168.4	0.0474107	0.0348126	0.0378974	0.0378273	87.3141	77.6405	77.558	81.3961	17.9123	16.5967
ONL	55	OS	PD	0.327441	0.339038	0.306041	0.322493	0.0161719	0.016154	0.0146241	0.0146093	4.43282	4.45899	4.51848	4.53713	2.62561	2.67029	2.84408	2.6546	11.0254	11.7032	12.7951	11.2793	0.252515	0.301755	0.177747	0.295945	87.6521	67.605	77.5388	64.2772	-2.69665	10.2267	1.89384	27.9801	918.619	1045.37	902.229	1192.69	0.043328	0.0422854	0.0378056	0.0395909	93.6389	73.2692	84.4155	70.6004	18.497	16.1516
ONL	56	OD	PD	0.329562	0.319313	0.316147	0.326785	0.015481	0.0130325	0.0154128	0.0146349	4.47136	4.62263	4.47428	4.54029	2.66854	2.84391	2.69656	2.67372	11.423	12.8444	11.7028	11.5094	0.246097	0.327748	0.202751	0.346362	65.379	75.3891	67.0736	72.2686	16.925	2.01416	7.58676	6.92161	923.451	1326.14	761.653	1182.32	0.0394063	0.0351169	0.039205	0.0378731	72.075	81.8335	73.7649	78.1758	15.8238	17.0394
ONL	56	OS	PD	0.329323	0.326066	0.319964	0.349201	0.0144068	0.0138108	0.0158298	0.0142132	4.57183	4.6244	4.46423	4.57349	2.72852	2.87304	2.72815	2.53641	11.8788	13.6271	11.9425	10.497	0.359927	0.438369	0.225912	0.470989	81.044	79.4822	97.6171	79.1889	-15.5832	-11.127	-15.2357	-8.66343	1381.66	1858.5	1147.13	1810.73	0.0373326	0.0372385	0.0432557	0.0385144	87.4411	85.6263	103.586	85.3076	17.6495	17.4074
ONL	57	OD	PD	0.306139	0.348314	0.342781	0.352365	0.0137655	0.0153455	0.0163999	0.0153456	4.57594	4.53904	4.43178	4.50091	2.89601	2.62964	2.49707	2.45529	13.3429	11.6159	10.3516	9.79617	0.218809	0.416449	0.314797	0.437658	93.7704	80.227	76.2199	85.7657	-7.18336	-3.16754	3.43917	-13.4996	1095.18	1692.84	985.196	1391.24	0.0376094	0.0403778	0.0456116	0.0398429	101.055	85.6772	82.2354	91.4412	19.1603	17.481
ONL	57	OS	PD	0.311781	0.339638	0.311393	0.333771	0.0144204	0.0158721	0.0148569	0.0152439	4.5436	4.47396	4.5106	4.52697	2.86407	2.58787	2.79555	2.66712	13.3117	11.1577	12.5586	11.4252	0.203826	0.345972	0.192449	0.357102	77.8166	81.5117	85.2764	91.1784	-2.12606	-14.1604	2.02327	-17.469	1032.91	1345.33	900.899	1432.99	0.0372441	0.0401009	0.0391654	0.0396711	84.8004	87.4005	92.274	97.4925	17.4722	17.7796
ONL	58	OD	PD	0.316999	0.327704	0.316533	0.322699	0.0147001	0.0147252	0.0141727	0.0153549	4.50343	4.52503	4.55686	4.47712	2.72459	2.6255	2.76796	2.70194	11.9689	11.2242	12.2615	11.5954	0.251104	0.344306	0.246844	0.26346	81.8862	81.9132	81.6273	75.6757	4.92564	-3.77435	-0.148324	-2.39254	921.865	1281.18	1066.81	1047.9	0.0371432	0.0378994	0.0360943	0.0397856	88.2947	88.2688	88.6378	81.7757	17.8053	17.7499
ONL	58	OS	PD	0.329672	0.336956	0.329829	0.360598	0.0143325	0.0165024	0.0159409	0.0159566	4.53446	4.41119	4.44855	4.45559	2.64253	2.57317	2.61641	2.39632	11.2386	10.7876	10.8651	9.4127	0.380478	0.291747	0.289206	0.451263	83.4539	73.7659	75.9356	73.6161	-2.93154	-1.72996	11.5358	-4.91783	1479.7	932.087	945.853	1472.44	0.0382832	0.0410128	0.0397628	0.0442062	90.1082	79.5525	81.6893	79.1897	17.8638	16.8746
ONL	59	OD	PD	0.335481	0.338409	0.316021	0.318447	0.0151556	0.0141029	0.0143999	0.0137192	4.50597	4.55773	4.52998	4.56838	2.62837	2.5618	2.82047	2.7098	10.9457	10.5772	12.3708	11.8036	0.31963	0.423009	0.247413	0.295992	85.404	70.4065	67.0316	75.103	-6.96689	18.7648	17.3606	3.89417	1115	1437.76	1039.43	1131.77	0.0406708	0.0367096	0.0376641	0.0351588	91.2923	76.103	73.5828	81.8703	18.2049	16.3562
ONL	59	OS	PD	0.333538	0.326321	0.320674	0.336431	0.0149412	0.0154878	0.0156275	0.0157165	4.51274	4.48941	4.48699	4.47162	2.72266	2.67906	2.75752	2.54368	11.7813	11.6307	12.3506	10.2752	0.304726	0.282294	0.221379	0.313373	72.0946	72.0377	66.8551	69.4307	5.66983	3.85815	11.1674	6.24258	1059.83	946.022	889.372	1002.55	0.0386125	0.0401262	0.0447386	0.0403697	78.3248	78.4502	73.1452	75.4492	16.7192	16.6539
ONL	60	OD	PD	0.332855	0.340608	0.311147	0.310923	0.0164097	0.0160154	0.0150692	0.0151932	4.43244	4.50277	4.51142	4.48254	2.65824	2.65384	2.79845	2.78	11.5788	11.7918	12.5511	12.3276	0.304199	0.395558	0.225518	0.186941	87.8804	90.8107	80.3684	71.0147	-10.0325	-32.7801	-1.21836	-0.747551	1197.18	1850.49	992.083	878.125	0.0419064	0.0423863	0.0384189	0.0369798	94.2818	96.9599	86.6244	77.5108	18.5364	18.7492
ONL	60	OS	PD	0.316216	0.343118	0.335941	0.326033	0.0146022	0.0156921	0.0174779	0.0154736	4.53191	4.45594	4.38057	4.47815	2.78241	2.6016	2.60104	2.72086	12.5363	11.131	10.9651	12.1523	0.218646	0.310577	0.233388	0.282087	73.5763	77.8502	79.1405	86.7479	8.08939	-16.7412	-1.0877	-22.6946	965.786	1363.13	849.387	1333.72	0.0411827	0.0393871	0.0432377	0.0421677	80.4992	83.7997	84.5161	92.8982	16.9176	17.2256
ONL	61	OD	PD	0.346287	0.334839	0.329927	0.337337	0.0158156	0.015164	0.0179947	0.0160453	4.49688	4.51146	4.35894	4.48868	2.57034	2.59358	2.66375	2.66887	10.773	10.7709	11.7521	11.8058	0.42953	0.378472	0.190338	0.350748	94.5828	67.6166	97.9778	85.9162	-25.7876	-0.0205325	-9.32434	-13.1842	1738.67	1311.48	838.04	1415.5	0.0445736	0.0408742	0.0481013	0.0400834	100.511	73.758	103.766	91.5452	19.0732	16.0316
ONL	61	OS	PD	0.34243	0.35396	0.325355	0.3244	0.0175184	0.0164096	0.0160578	0.0155229	4.41849	4.44511	4.46273	4.49025	2.62851	2.42329	2.77712	2.76007	11.4927	9.47359	12.4366	12.5509	0.328861	0.456964	0.191567	0.249425	98.1977	83.8016	85.9195	87.0829	-25.5973	-21.8469	-7.78961	-9.68747	1376.81	1671.27	926.6	1108.74	0.0484298	0.0423558	0.0413391	0.0410339	103.977	89.3669	92.2974	92.9997	19.568	17.856
ONL	62	OD	PD	0.324251	0.31077	0.31985	0.334362	0.0148746	0.0135231	0.0137369	0.013403	4.50496	4.59368	4.56256	4.58462	2.67706	2.72633	2.70645	2.54636	11.7486	11.7586	11.5916	10.5208	0.251091	0.310554	0.293141	0.39512	67.7495	66.9603	61.5164	72.9005	22.6152	20.8563	22.5625	7.98944	1118.5	1150.78	1168.18	1402	0.0389203	0.0374819	0.0345437	0.0337502	73.8966	74.1552	67.8444	79.5093	16.159	16.0678
ONL	62	OS	PD	0.314997	0.336984	0.306315	0.31526	0.0143796	0.0146374	0.0142486	0.0141503	4.52333	4.52741	4.55017	4.57136	2.76214	2.63028	2.89534	2.78912	12.1841	11.2335	13.4915	12.4725	0.248652	0.329315	0.186599	0.27678	74.1702	67.3883	76.1807	73.65	9.19259	10.9645	5.67431	-1.19758	951.972	1192.11	941.921	1224.02	0.0380986	0.0380813	0.0387959	0.0376898	81.0806	73.2621	83.3835	80.1746	16.9681	16.1083
ONL	63	OD	PD	0.334065	0.323942	0.317304	0.323586	0.0150539	0.0135389	0.0144661	0.0135092	4.51361	4.58842	4.53868	4.58894	2.63269	2.72426	2.80479	2.64485	11.0865	11.7792	12.635	11.1749	0.359589	0.364792	0.215763	0.359987	67.7603	71.94	80.1639	70.7595	15.2672	12.6695	11.7375	19.8195	1185.14	1306.99	985.439	1511.4	0.0398407	0.0352437	0.0378578	0.0353192	74.6122	78.4215	87.173	77.804	16.1636	16.5773
ONL	63	OS	PD	0.313294	0.338681	0.335808	0.35715	0.0138039	0.0150957	0.0155304	0.0159586	4.58224	4.50581	4.49119	4.46184	2.81636	2.50834	2.51726	2.40185	12.6875	10.2132	10.5177	9.34114	0.281	0.36943	0.361962	0.417955	78.4617	75.8821	67.8641	60.0175	15.2309	7.66762	16.7412	17.7153	1226.74	1241.22	1286.1	1199.15	0.0355432	0.0398248	0.0418187	0.0395337	85.64	82.3446	74.1981	66.1849	17.4507	17.0728
ONL	64	OD	PD	0.326705	0.346434	0.305645	0.347337	0.0149716	0.0150236	0.0138233	0.0172974	4.49162	4.49094	4.57828	4.41832	2.73666	2.41022	2.89808	2.61663	11.8849	9.44446	13.2915	11.3775	0.265489	0.411311	0.202539	0.303489	74.2622	60.4006	67.5894	71.6419	5.84104	20.6922	8.82053	-2.96431	958.468	1274.03	958.845	1236.91	0.0371687	0.035761	0.0361374	0.0408965	80.978	66.9817	74.3785	77.2523	16.9857	15.1199
ONL	64	OS	PD	0.333733	0.356278	0.325123	0.342749	0.015382	0.0171625	0.0140021	0.01685	4.47233	4.41457	4.56466	4.41194	2.61987	2.42964	2.7399	2.50705	11.0936	9.80265	11.9476	10.2662	0.28149	0.372696	0.33634	0.318317	59.6418	67.7737	67.7784	61.3971	20.7374	1.0886	12.7488	17.6534	1022.41	1123.55	1354.77	1056.99	0.0385694	0.0449928	0.0362714	0.0408621	66.0172	73.8503	74.7591	67.3937	15.1773	16.0701
ONL	65	OD	PD	0.312485	0.316949	0.355315	0.323718	0.0143792	0.0136384	0.0176065	0.0142803	4.53698	4.57359	4.42718	4.52961	2.75447	2.76612	2.4945	2.65482	11.8952	12.253	10.232	11.1505	0.248976	0.275723	0.375031	0.296053	75.9717	65.551	69.2431	62.6378	-1.47481	21.1834	2.53956	25.0057	1109.13	1133.87	1275.27	1133.17	0.0397992	0.0357626	0.0441749	0.0354681	83.1308	72.9024	75.4056	68.7128	17.2171	15.9421
ONL	66	OD	PD	0.322037	0.315549	0.306859	0.309308	0.0149098	0.0149674	0.0143148	0.0145181	4.50454	4.53086	4.54143	4.51978	2.78706	2.76069	2.86986	2.79229	12.5748	12.46	13.1931	12.5986	0.235046	0.279693	0.219605	0.190262	86.3627	81.3226	77.79	69.8968	-5.07051	-2.83239	3.71898	2.15688	1019.05	1230.65	980.505	834.246	0.0383158	0.0366715	0.0396261	0.0397513	93.1874	88.1605	84.4454	76.5634	18.3715	17.7778
ONL	66	OS	PD	0.37069	0.32341	0.315152	0.309103	0.0206242	0.0145133	0.0147872	0.0132109	4.38642	4.52323	4.53497	4.62159	2.41279	2.69496	2.77627	2.82369	9.81759	11.7445	12.5949	12.7071	0.396806	0.276871	0.228923	0.280403	73.3804	66.7212	78.9651	69.0871	1.2349	2.52054	9.54571	16.7135	1558.95	995.607	1031.77	1162.58	0.0636145	0.0388541	0.0417807	0.0379418	79.966	73.54	85.5805	75.9659	16.5772	16.0328
ONL	67	OD	PD	0.296329	0.357999	0.310221	0.306896	0.0134615	0.015637	0.0151013	0.0132727	4.59789	4.45073	4.50535	4.59942	2.93148	2.32527	2.81089	2.86565	13.7492	8.81642	12.5667	13.0268	0.231757	0.431007	0.166888	0.224076	72.504	70.2577	73.6864	71.9852	11.8725	-3.77032	6.82686	8.43858	1145.47	1229.27	802.248	1036.02	0.0361151	0.0411252	0.0398606	0.0335441	80.2083	76.1394	80.4815	78.9521	16.791	16.3125
ONL	67	OS	PD	0.317698	0.32127	0.432056	0.332961	0.0133815	0.0149027	0.0181856	0.0144407	4.59692	4.49681	4.31951	4.53019	2.66852	2.65508	1.89286	2.61029	11.5321	11.2474	6.24072	11.1082	0.333477	0.283704	0.615423	0.305418	67.7208	64.6651	63.1044	63.6878	21.7223	19.4528	25.5251	21.8107	1350.26	1013.65	2076	1079.82	0.0345885	0.0380491	0.0456218	0.0381823	74.861	71.138	68.5802	70.4489	16.1119	15.739
ONL	68	OD	PD	0.322608	0.3214	0.308752	0.325413	0.0145635	0.013074	0.0141742	0.0151713	4.51784	4.61412	4.56508	4.49157	2.68333	2.6336	2.80074	2.63996	11.6726	11.0895	12.5883	11.4754	0.26858	0.393059	0.250836	0.314268	74.6941	56.8628	68.7708	74.6337	20.0908	42.0366	17.577	14.9082	1058.89	1646.08	1067.58	1149.61	0.0358728	0.0332852	0.035158	0.0370599	81.5403	63.8681	75.8116	80.9202	16.9408	14.6279
ONL	68	OS	PD	0.323196	0.314678	0.312577	0.323781	0.0152043	0.0134038	0.0152972	0.0139982	4.49113	4.61926	4.50639	4.5402	2.65742	2.76813	2.81266	2.62713	11.1987	12.1397	12.7757	11.0932	0.2686	0.313628	0.178566	0.327311	69.5045	63.7628	67.0418	64.8314	12.2099	24.7776	17.602	28.2196	970.957	1341.36	879.356	1149.8	0.04034	0.0353012	0.0397378	0.0362583	76.1637	71.0839	74.1181	71.3576	16.3916	15.6163
ONL	69	OD	PD	0.30976	0.312045	0.330012	0.316812	0.0149426	0.0140865	0.0150667	0.014465	4.51663	4.54349	4.51517	4.54091	2.88085	2.73397	2.6979	2.75869	13.3131	11.7509	12.1855	12.1401	0.167889	0.260864	0.334237	0.268777	81.9352	64.3793	77.1241	75.5609	4.67392	16.4557	-10.3002	0.817707	865.152	1023.3	1204.95	1154.92	0.0385526	0.0348912	0.0388761	0.0382624	88.8576	71.2452	83.4956	82.0874	17.9719	15.774
ONL	69	OS	PD	0.301531	0.332673	0.3016	0.308329	0.0132855	0.0150996	0.0144205	0.0145042	4.59887	4.50581	4.54243	4.52811	2.98712	2.69461	2.89209	2.78231	14.149	11.7198	13.621	12.2448	0.18634	0.298195	0.135278	0.232041	70.2135	72.3051	75.2853	75.1028	8.04163	-3.11472	14.1025	7.61737	1006.33	1029.6	895.289	934.299	0.035641	0.0391901	0.0371135	0.0366018	77.7869	78.6763	82.3359	81.5997	16.5414	16.6973
ONL	70	OD	PD	0.331315	0.346268	0.344769	0.333798	0.0159452	0.015456	0.0157657	0.0158207	4.44463	4.51729	4.49736	4.46079	2.56449	2.55455	2.62568	2.60307	10.6663	10.9606	11.4817	10.9935	0.303548	0.413017	0.340574	0.303127	70.9394	94.9616	88.6358	74.0423	7.94203	-16.9966	-12.8617	7.90801	1019.29	1502.88	1278.86	936.083	0.0413953	0.0413226	0.0435114	0.037896	76.7309	101.345	94.6864	79.6765	16.5725	19.1628
ONL	70	OS	PD	0.357713	0.347846	0.329986	0.33728	0.0147437	0.0139287	0.0163781	0.016411	4.54425	4.58426	4.44574	4.44118	2.49781	2.63696	2.62889	2.60559	10.2959	11.8034	11.356	11.28	0.522067	0.460162	0.30957	0.308108	74.4854	80.1028	99.6021	83.6673	-34.3495	-27.2383	-26.17	-18.3697	2244	2006.19	1437.06	1341	0.0397206	0.0360031	0.0416439	0.0405071	80.573	86.3448	105.827	89.4421	16.6339	17.4338
ONL	71	OS	PD	0.336377	0.345519	0.311317	0.319452	0.0149705	0.0137306	0.013979	0.0147701	4.49673	4.57988	4.57196	4.5161	2.55366	2.50231	2.76371	2.79434	10.4817	10.2808	12.2397	12.4572	0.345327	0.471944	0.226107	0.244515	68.2492	72.978	74.4837	76.7403	25.4888	17.683	8.85009	-6.70168	1161.71	1895.45	982.082	963.308	0.036422	0.0373226	0.0370105	0.0389725	74.4879	79.8918	81.7599	83.4084	16.0778	16.5588
ONL	72	OD	PD	0.300709	0.319764	0.312012	0.329337	0.0141882	0.0148555	0.0148066	0.0141742	4.55593	4.50749	4.51825	4.56478	2.93487	2.7198	2.7914	2.77218	13.5389	11.7068	12.5796	12.488	0.181561	0.287477	0.236339	0.303196	72.616	71.7377	77.2399	74.469	11.0083	-1.52877	1.78093	-7.8238	919.798	1188.28	1009.33	1155	0.0365399	0.0383973	0.0355527	0.0364759	79.408	78.6293	83.6319	81.0051	16.888	16.6108
ONL	72	OS	PD	0.316954	0.32103	0.306259	0.328606	0.0141711	0.0136631	0.0130187	0.0137175	4.5476	4.58225	4.62796	4.58734	2.76743	2.80609	2.92735	2.70535	12.2942	12.7848	13.7569	11.7533	0.251713	0.327733	0.277067	0.368468	73.1609	69.0625	66.5675	77.7105	7.0925	0.365833	15.503	1.42545	1021.4	1322.39	1316.59	1310.94	0.0371047	0.0353447	0.0334392	0.0356513	79.9362	75.7049	74.0596	84.2376	16.8332	16.2981
ONL	73	OD	PD	0.292992	0.309589	0.308789	0.301616	0.0128149	0.0134037	0.0147897	0.014249	4.64156	4.58773	4.53135	4.54459	2.96224	2.78153	2.84418	2.90412	14.0425	12.1937	12.9322	13.4562	0.219843	0.273209	0.172626	0.1967	71.2691	70.9485	68.8088	59.7337	12.0393	2.36511	10.762	18.083	1186.45	1298.49	896.32	910.868	0.0342944	0.0361181	0.0392214	0.0357315	79.1544	78.0122	75.8613	66.7704	16.6642	16.5111
ONL	73	OS	PD	0.300021	0.313878	0.313788	0.326812	0.0137107	0.0129848	0.0144262	0.0150009	4.58989	4.64244	4.54611	4.49994	2.92716	2.78742	2.82971	2.6879	13.7026	12.6021	12.6788	11.4192	0.202742	0.310338	0.226995	0.311033	77.4526	72.0067	67.8839	76.6523	13.1769	6.53121	7.79841	-0.489668	997.353	1399.66	961.747	1087.95	0.0367969	0.0357996	0.0384925	0.0376211	85.2612	79.4115	74.4451	82.9803	17.3747	16.6222
ONL	74	OD	PD	0.313459	0.323682	0.294795	0.30612	0.0142893	0.0142256	0.0137919	0.0134907	4.55315	4.53979	4.57643	4.58971	2.78855	2.60073	2.94556	2.96392	12.3097	10.8051	13.8988	14.0958	0.256124	0.336867	0.163462	0.206564	71.3728	66.9551	68.5759	66.8013	-5.01712	18.8298	8.64747	3.12089	1134.52	1267.98	888.375	1087.37	0.0366071	0.0376983	0.0386181	0.0370599	78.3619	74.1043	75.8976	73.6418	16.6418	15.9938
ONL	74	OS	PD	0.321362	0.325872	0.307169	0.320575	0.0143984	0.0135289	0.0141164	0.0146521	4.53887	4.58127	4.54232	4.52969	2.67067	2.69316	2.90094	2.70319	11.578	11.5112	13.2964	11.7189	0.271308	0.353816	0.150932	0.253628	66.9183	79.0498	67.2095	69.5672	16.9201	-1.35739	14.3606	6.75674	1051.89	1394.34	811.178	915.664	0.0388327	0.0374699	0.0353047	0.0377242	73.7818	86.1021	73.9136	76.8106	16.0964	17.4234
ONL	75	OS	PD	0.311893	0.359528	0.311591	0.32179	0.0140368	0.016578	0.0141531	0.0138364	4.54839	4.39808	4.5493	4.56636	2.85032	2.37335	2.77214	2.67748	13.065	9.19034	12.038	11.4748	0.225654	0.368213	0.247278	0.330843	75.2013	68.0906	71.8525	67.8235	9.01762	2.88011	13.4555	6.24338	992.921	1025.28	943.302	1104.82	0.0379908	0.0437266	0.0390153	0.0372203	82.1275	73.8515	78.3053	74.3341	17.1027	16.1245
ONL	75	OD	PD	0.326296	0.311754	0.329562	0.463058	0.0143643	0.0142092	0.0137454	0.022312	4.55855	4.56037	4.56435	4.30894	2.73776	2.76685	2.60002	1.76694	12.0628	12.2723	10.7467	5.72965	0.314799	0.282597	0.363237	0.704639	72.3107	69.8823	69.3686	63.7338	17.6594	19.5119	19.9381	56.9444	1232.85	1182.14	1250.76	3892.47	0.0365354	0.0364185	0.0362219	0.0676493	79.2224	76.6797	76.2004	69.1955	16.6575	16.4125
[truncated: 40 more columns]
